# Supplementary material for: Caries risk assessment using different Cariogram models. A comparative study about concordance in different populations—Adults and children
Source: PLoS One. 2022 Jun 24;17(6):e0264945. doi: 10.1371/journal.pone.0264945 (PMC9231745; doi:10.1371/journal.pone.0264945)
Supplement: S1 Data — (XLSX) [file pone.0264945.s004.xlsx]

## Sheet: paper 1 2
nid	cpi16	cpi11	cpi26	cpi46	oral hygiene	smutans	lactobacilli	diet	dsdec	fsdec	dmstdec	dsperm	fsperm	dmfsperm	cariogram	exp 1	exp 2	exp 3	prova 4	deltadnew	d_new	deltafsnew	fs_new	delta_dmfsnew	dmfs_new	cariogramcat	DeltaDout	dmfsout
8	1	1	1	1	1	6	6	1	11	0	11	0	0	0	18%	3	3	4	4	1	1	0	0	1	1	5	1	0
20	1	1	1	1	1	6	6	1	15	0	15	2	0	2	18%	3	3	4	4	1	3	0	0	1	3	5	1	1
412	0	1	0	1	1	6	6	1	3	4	7	0	0	0	18%	3	3	4	4	3	3	0	0	3	3	5	1	0
569	1	1	1	1	1	6	6	1	6	1	7	0	0	0	18%	3	3	4	4	1	1	0	0	1	1	5	1	0
34	1	1	1	1	1	6	6	1	6	1	7	0	0	0	18%	3	3	4	4	1	1	0	0	1	1	5	1	0
17	1	1	1	1	1	6	6	1	16	0	16	0	0	0	18%	3	3	4	4	1	1	0	0	1	1	5	1	0
57	1	1	1	1	1	6	6	1	5	0	5	0	0	0	18%	3	3	4	4	1	1	0	0	1	1	5	1	0
544	1	1	1	1	1	6	6	1	14	1	15	0	0	0	18%	3	3	4	4	1	1	0	0	1	1	5	1	0
23	1	1	1	1	1	6	6	1	9	0	9	0	0	0	18%	3	3	4	4	0	0	0	0	0	0	5	0	0
62	1	1	1	1	1	6	6	1	16	2	18	0	0	0	18%	3	3	4	4	2	2	0	0	2	2	5	1	0
47	1	1	1	1	1	6	6	1	10	0	10	0	0	0	18%	3	3	4	4	1	1	0	0	1	1	5	1	0
19	1	1	1	1	1	6	6	1	6	0	6	0	0	0	18%	3	3	4	4	1	1	0	0	1	1	5	1	0
14	1	1	1	1	1	6	6	1	10	0	10	0	0	0	18%	3	3	4	4	0	0	0	0	0	0	5	0	0
539	1	1	1	1	1	6	6	1	6	0	6	0	0	0	18%	3	3	4	4	0	0	0	0	0	0	5	0	0
1	1	1	1	1	1	6	6	1	15	4	19	0	0	0	18%	3	3	4	4	1	1	0	0	1	1	5	1	0
917	1	1	1	1	1	6	6	1	0	0	0	5	0	5	18%	3	3	4	4	0	5	0	0	0	5	5	0	1
100	1	1	1	1	1	6	6	1	15	0	15	0	0	0	18%	3	3	4	4	3	3	0	0	3	3	5	1	0
107	1	1	1	1	1	6	6	1	0	0	0	5	0	5	18%	3	3	4	4	1	6	0	0	1	6	5	1	1
650	1	1	1	1	1	6	6	1	10	0	10	0	0	0	18%	3	3	4	4	1	1	0	0	1	1	5	1	0
910	1	1	1	1	1	6	6	1	15	0	15	0	0	0	18%	3	3	4	4	1	1	0	0	1	1	5	1	0
90	1	1	1	1	1	6	6	1	14	1	15	0	0	0	18%	3	3	4	4	2	2	0	0	2	2	5	1	0
520	1	1	1	1	1	6	6	1	10	0	10	0	0	0	18%	3	3	4	4	2	2	0	0	2	2	5	1	0
857	1	1	1	1	1	6	6	1	10	0	10	0	0	0	18%	3	3	4	4	2	2	0	0	2	2	5	1	0
554	1	1	1	1	1	6	6	1	15	0	15	0	0	0	18%	3	3	4	4	1	1	0	0	1	1	5	1	0
867	1	1	1	1	1	6	6	1	5	0	5	0	0	0	18%	3	3	4	4	1	1	0	0	1	1	5	1	0
79	1	1	1	1	1	6	6	1	9	0	9	0	0	0	18%	3	3	4	4	1	1	0	0	1	1	5	1	0
252	1	1	1	1	1	6	6	1	7	0	7	0	0	0	18%	3	3	4	4	3	3	0	0	3	3	5	1	0
548	1	1	1	1	1	6	6	1	22	0	22	0	0	0	18%	3	3	4	4	1	1	0	0	1	1	5	1	0
238	1	1	1	1	1	6	6	1	15	0	15	0	0	0	18%	3	3	4	4	2	2	0	0	2	2	5	1	0
558	2	2	2	2	1	6	6	1	17	0	17	0	0	0	18%	3	3	4	4	1	1	0	0	1	1	5	1	0
94	1	1	1	1	1	6	6	1	22	0	22	0	0	0	18%	3	3	4	4	2	2	0	0	2	2	5	1	0
895	1	1	1	1	1	6	6	1	6	0	6	0	0	0	18%	3	3	4	4	1	1	0	0	1	1	5	1	0
556	1	1	1	1	1	6	6	1	13	0	13	0	0	0	18%	3	3	4	4	1	1	0	0	1	1	5	1	0
420	1	0	1	1	1	6	6	1	4	2	6	0	0	0	18%	3	3	4	4	2	2	0	0	2	2	5	1	0
513	1	1	1	1	1	6	6	1	10	0	10	0	0	0	18%	3	3	4	4	0	0	0	0	0	0	5	0	0
706	1	1	1	1	1	6	6	1	15	0	15	0	0	0	18%	3	3	4	4	0	0	0	0	0	0	5	0	0
900	1	1	1	1	1	6	6	1	14	1	15	0	0	0	18%	3	3	4	4	1	1	0	0	1	1	5	1	0
733	1	1	1	1	1	6	6	1	15	0	15	0	0	0	18%	3	3	4	4	2	2	0	0	2	2	5	1	0
115	1	1	1	1	1	6	6	1	6	1	7	0	0	0	18%	3	3	4	4	4	4	0	0	4	4	5	1	0
38	1	1	1	1	1	6	6	1	5	0	5	0	0	0	18%	3	3	4	4	0	0	0	0	0	0	5	0	0
446	1	1	1	1	1	6	6	1	17	0	17	0	0	0	18%	3	3	4	4	2	2	0	0	2	2	5	1	0
196	1	1	1	1	1	6	6	1	10	0	10	0	0	0	18%	3	3	4	4	4	4	0	0	4	4	5	1	0
264	1	1	1	1	1	6	6	1	7	3	10	0	0	0	18%	3	3	4	4	1	1	0	0	1	1	5	1	0
506	1	1	1	1	1	6	6	1	5	0	5	0	0	0	18%	3	3	4	4	2	2	0	0	2	2	5	1	0
500	1	1	1	1	1	6	6	1	15	4	19	0	0	0	18%	3	3	4	4	2	2	0	0	2	2	5	1	0
889	1	1	1	1	1	6	6	1	9	0	9	0	0	0	18%	3	3	4	4	1	1	0	0	1	1	5	1	0
877	1	1	1	1	1	6	6	1	9	0	9	0	0	0	18%	3	3	4	4	1	1	0	0	1	1	5	1	0
85	1	1	1	1	1	6	6	1	6	0	6	0	0	0	18%	3	3	4	4	2	2	0	0	2	2	5	1	0
516	1	1	1	1	1	6	6	1	16	0	16	0	0	0	18%	3	3	4	4	0	0	1	1	1	1	5	0	0
876	1	1	1	1	1	6	6	1	7	0	7	0	0	0	18%	3	3	4	4	1	1	0	0	1	1	5	1	0
21	1	0	1	1	1	6	6	1	12	0	12	0	0	0	18%	3	3	4	4	1	1	0	0	1	1	5	1	0
7	1	1	1	1	1	6	6	1	5	0	5	0	0	0	18%	3	3	4	4	1	1	0	0	1	1	5	1	0
925	1	1	1	1	1	6	6	1	6	1	7	0	0	0	18%	3	3	4	4	2	2	0	0	2	2	5	1	0
912	1	1	1	1	1	6	6	1	13	0	13	0	0	0	18%	3	3	4	4	0	0	0	0	0	0	5	0	0
32	1	1	1	1	1	6	6	1	8	0	8	0	0	0	18%	3	3	4	4	0	0	0	0	0	0	5	0	0
235	1	1	1	1	1	6	6	1	9	0	9	0	0	0	18%	3	3	4	4	3	3	0	0	3	3	5	1	0
229	1	1	1	1	1	6	6	1	6	0	6	0	0	0	18%	3	3	4	4	4	4	0	0	4	4	5	1	0
502	1	1	1	1	1	6	6	1	17	0	17	0	0	0	18%	3	3	4	4	2	2	0	0	2	2	5	1	0
872	1	1	1	1	1	6	6	1	16	2	18	0	0	0	18%	3	3	4	4	1	1	0	0	1	1	5	1	0
66	1	1	1	1	1	6	6	1	7	0	7	0	0	0	18%	3	3	4	4	1	1	0	0	1	1	5	1	0
720	1	1	1	1	1	6	6	1	7	0	7	0	0	0	18%	3	3	4	4	2	2	0	0	2	2	5	1	0
533	1	1	1	1	1	6	6	1	9	0	9	0	0	0	18%	3	3	4	4	0	0	0	0	0	0	5	0	0
914	2	2	2	2	1	6	6	1	17	0	17	0	0	0	18%	3	3	4	4	2	2	0	0	2	2	5	1	0
104	2	2	2	2	1	6	6	1	17	0	17	0	0	0	18%	3	3	4	4	4	4	0	0	4	4	5	1	0
561	1	1	1	1	1	6	6	1	0	0	0	5	0	5	18%	3	3	4	4	1	6	0	0	1	6	5	1	1
698	1	1	1	1	1	6	6	1	4	2	6	3	0	3	18%	3	3	4	4	1	4	0	0	1	4	5	1	1
230	1	1	1	1	1	6	6	1	4	2	6	3	0	3	18%	3	3	4	4	1	4	0	0	1	4	5	1	1
102	1	1	1	1	1	6	6	1	13	0	13	0	0	0	18%	3	3	4	4	4	4	0	0	4	4	5	1	0
41	1	1	1	1	1	6	6	1	15	0	15	0	0	0	18%	3	3	4	4	1	1	0	0	1	1	5	1	0
728	1	1	1	1	1	6	6	1	6	0	6	0	0	0	18%	3	3	4	4	2	2	0	0	2	2	5	1	0
67	1	1	1	1	1	6	6	1	9	0	9	0	0	0	18%	3	3	4	4	2	2	0	0	2	2	5	1	0
697	1	1	1	1	1	6	6	1	6	0	6	0	0	0	18%	3	3	4	4	1	1	0	0	1	1	5	1	0
732	1	1	1	1	1	6	6	1	7	3	10	0	0	0	18%	3	3	4	4	2	2	0	0	2	2	5	1	0
405	1	0	1	1	1	6	6	1	6	8	14	0	0	0	18%	3	3	4	4	3	3	0	0	3	3	5	1	0
3	1	1	1	1	1	6	6	1	17	0	17	0	0	0	18%	3	3	4	4	1	1	0	0	1	1	5	1	0
904	1	1	1	1	1	6	6	1	22	0	22	0	0	0	18%	3	3	4	4	1	1	0	0	1	1	5	1	0
265	1	1	1	1	1	6	6	1	15	0	15	0	0	0	18%	3	3	4	4	3	3	0	0	3	3	5	1	0
851	1	1	1	1	1	6	6	1	15	0	15	0	0	0	18%	3	3	4	4	1	1	0	0	1	1	5	1	0
9	1	1	1	1	1	6	6	1	7	2	9	0	0	0	18%	3	3	4	4	0	0	0	0	0	0	5	0	0
703	1	1	1	1	1	6	6	1	9	0	9	0	0	0	18%	3	3	4	4	1	1	0	0	1	1	5	1	0
260	1	1	1	1	1	6	6	1	6	0	6	0	0	0	18%	3	3	4	4	2	2	0	0	2	2	5	1	0
37	1	1	1	1	1	6	6	1	38	0	38	0	0	0	18%	3	3	4	4	2	2	0	0	2	2	5	1	0
507	1	1	1	1	1	6	6	1	11	0	11	0	0	0	18%	3	3	4	4	2	2	0	0	2	2	5	1	0
508	1	1	1	1	1	6	6	1	7	2	9	0	0	0	18%	3	3	4	4	2	2	0	0	2	2	5	1	0
504	1	1	0	0	1	6	6	1	4	0	4	2	0	2	19%	3	3	4	4	1	3	0	0	1	3	5	1	1
165	1	1	1	1	1	6	6	1	3	0	3	0	0	0	19%	3	3	4	4	1	1	0	0	1	1	5	1	0
764	1	1	1	1	1	6	6	1	3	0	3	0	0	0	19%	3	3	4	4	2	2	0	0	2	2	5	1	0
48	1	1	1	1	1	6	6	1	4	0	4	0	0	0	19%	3	3	4	4	0	0	0	0	0	0	5	0	0
13	1	1	1	1	1	6	6	1	4	0	4	0	0	0	19%	3	3	4	4	1	1	0	0	1	1	5	1	0
87	1	1	1	1	1	6	6	1	3	0	3	1	0	1	19%	3	3	4	4	1	2	0	0	1	2	5	1	1
559	1	1	1	1	1	6	6	1	3	0	3	0	0	0	19%	3	3	4	4	1	1	0	0	1	1	5	1	0
893	1	1	1	1	1	6	6	1	0	3	3	0	0	0	19%	3	3	4	4	1	1	0	0	1	1	5	1	0
445	1	0	1	1	1	6	6	1	3	0	3	0	0	0	19%	3	3	4	4	1	1	0	0	1	1	5	1	0
897	1	1	1	1	1	6	6	1	3	0	3	1	0	1	19%	3	3	4	4	1	2	0	0	1	2	5	1	1
886	1	1	1	1	1	6	6	1	4	0	4	0	0	0	19%	3	3	4	4	1	1	0	0	1	1	5	1	0
911	1	1	1	1	1	6	6	1	2	1	3	1	0	1	19%	3	3	4	4	1	2	0	0	1	2	5	1	1
549	1	1	1	1	1	6	6	1	4	0	4	3	0	3	19%	3	3	4	4	1	4	0	0	1	4	5	1	1
95	1	1	1	1	1	6	6	1	4	0	4	3	0	3	19%	3	3	4	4	1	4	0	0	1	4	5	1	1
296	1	1	1	1	1	6	6	1	3	0	3	0	0	0	19%	3	3	4	4	1	1	0	0	1	1	5	1	0
903	1	1	1	1	1	6	6	1	4	0	4	0	0	0	19%	3	3	4	4	1	1	0	0	1	1	5	1	0
947	1	1	1	1	1	6	6	1	4	0	4	0	0	0	19%	3	3	4	4	1	1	0	0	1	1	5	1	0
31	1	1	1	1	1	6	6	1	2	2	4	0	0	0	19%	3	3	4	4	1	1	0	0	1	1	5	1	0
505	1	1	1	1	1	6	6	1	3	0	3	0	0	0	19%	3	3	4	4	1	1	0	0	1	1	5	1	0
555	1	1	1	1	1	6	6	1	2	1	3	1	0	1	19%	3	3	4	4	1	2	0	0	1	2	5	1	1
76	1	1	1	1	1	6	6	1	4	0	4	0	0	0	19%	3	3	4	4	1	1	0	0	1	1	5	1	0
5	1	1	0	0	1	6	6	1	4	0	4	2	0	2	19%	3	3	4	4	1	3	0	0	1	3	5	1	1
541	1	1	1	1	1	6	6	1	3	0	3	1	0	1	19%	3	3	4	4	1	2	0	0	1	2	5	1	1
83	1	1	1	1	1	6	6	1	0	3	3	0	0	0	19%	3	3	4	4	0	0	0	0	0	0	5	0	0
101	1	1	1	1	1	6	6	1	2	1	3	1	0	1	19%	3	3	4	4	1	2	0	0	1	2	5	1	1
700	1	1	1	1	1	6	6	1	4	0	4	0	0	0	19%	3	3	4	4	1	1	0	0	1	1	5	1	0
537	1	1	1	1	1	6	6	1	0	3	3	0	0	0	19%	3	3	4	4	1	1	0	0	1	1	5	1	0
52	1	1	0	0	1	6	5	1	0	4	4	0	0	0	19%	3	3	4	4	0	0	0	0	0	0	5	0	0
61	1	1	1	1	1	6	6	1	4	0	4	2	0	2	19%	3	3	4	4	1	3	0	0	1	3	5	1	1
525	1	1	0	0	1	6	5	1	0	4	4	0	0	0	19%	3	3	4	4	1	1	0	0	1	1	5	1	0
619	1	1	1	1	1	6	6	1	3	0	3	0	0	0	19%	3	3	4	4	1	1	0	0	1	1	5	1	0
905	1	1	1	1	1	6	6	1	4	0	4	3	0	3	19%	3	3	4	4	1	4	0	0	1	4	5	1	1
915	1	1	1	1	1	6	6	1	3	0	3	0	0	0	19%	3	3	4	4	1	1	0	0	1	1	5	1	0
105	1	1	1	1	1	6	6	1	3	0	3	0	0	0	19%	3	3	4	4	1	1	0	0	1	1	5	1	0
871	1	1	1	1	1	6	6	1	4	0	4	2	0	2	19%	3	3	4	4	1	3	0	0	1	3	5	1	1
6	1	1	1	1	1	6	6	1	3	0	3	0	0	0	19%	3	3	4	4	1	1	0	0	1	1	5	1	0
33	1	1	0	1	1	6	6	1	4	0	4	0	0	0	19%	3	3	4	4	1	1	0	0	1	1	5	1	0
103	1	1	1	1	1	6	6	1	2	0	2	0	0	0	20%	3	3	4	4	0	0	0	0	0	0	5	0	0
261	0	0	1	1	1	6	6	1	2	0	2	0	0	0	20%	3	3	4	4	1	1	0	0	1	1	5	1	0
435	1	1	1	1	1	6	6	1	1	0	1	1	0	1	20%	3	3	4	4	0	1	1	1	1	2	5	0	1
855	1	1	1	1	1	6	6	1	2	0	2	0	0	0	20%	3	3	4	4	1	1	1	1	2	2	5	1	0
267	1	1	1	1	1	6	6	1	1	0	1	0	0	0	20%	3	3	4	4	1	1	0	0	1	1	5	1	0
111	0	0	0	0	0	6	6	1	2	0	2	0	0	0	20%	3	3	4	4	1	1	1	1	2	2	5	1	0
522	1	1	1	1	1	6	6	1	1	0	1	0	0	0	20%	3	3	4	4	1	1	0	0	1	1	5	1	0
49	1	1	1	1	1	6	6	1	1	0	1	0	0	0	20%	3	3	4	4	2	2	0	0	2	2	5	1	0
11	1	1	1	1	1	6	6	1	2	0	2	0	0	0	20%	3	3	4	4	1	1	0	0	1	1	5	1	0
224	1	0	0	0	1	6	6	1	2	0	2	0	0	0	20%	3	3	4	4	1	1	0	0	1	1	5	1	0
263	1	1	1	1	1	6	6	1	1	0	1	0	0	0	20%	3	3	4	4	1	1	0	0	1	1	5	1	0
39	1	1	1	1	1	6	6	1	1	1	2	0	0	0	20%	3	3	4	4	1	1	0	0	1	1	5	1	0
849	1	1	1	1	1	6	6	1	1	1	2	0	0	0	20%	3	3	4	4	2	2	0	0	2	2	5	1	0
98	1	1	1	1	1	6	6	1	1	0	1	0	0	0	20%	3	3	4	4	2	2	0	0	2	2	5	1	0
735	1	1	1	1	1	6	6	1	1	0	1	0	0	0	20%	3	3	4	4	1	1	0	0	1	1	5	1	0
404	0	0	1	1	1	6	6	1	1	0	1	2	1	3	20%	3	3	4	4	1	3	0	1	1	4	5	1	1
216	0	1	1	1	1	6	6	1	1	0	1	0	0	0	20%	3	3	4	4	1	1	0	0	1	1	5	1	0
731	1	1	1	1	1	6	6	1	1	0	1	0	0	0	20%	3	3	4	4	1	1	0	0	1	1	5	1	0
74	1	1	1	1	1	6	6	1	2	0	2	0	0	0	20%	3	3	4	4	2	2	0	0	2	2	5	1	0
959	1	1	1	1	1	6	6	1	1	0	1	0	0	0	20%	3	3	4	4	1	1	0	0	1	1	5	1	0
440	1	1	0	0	1	6	6	1	2	0	2	0	0	0	20%	3	3	4	4	2	2	0	0	2	2	5	1	0
748	0	1	1	1	1	6	6	1	1	0	1	0	0	0	20%	3	3	4	4	1	1	1	1	2	2	5	1	0
862	1	1	0	0	1	6	5	1	0	4	4	0	0	0	20%	3	3	4	4	2	2	0	0	2	2	5	1	0
227	1	1	1	1	1	6	6	1	2	0	2	0	0	0	20%	3	3	4	4	1	1	0	0	1	1	5	1	0
237	1	1	0	0	1	6	6	1	1	0	1	0	0	0	20%	3	3	4	4	1	1	0	0	1	1	5	1	0
10	1	1	1	1	1	6	6	1	2	0	2	0	0	0	20%	3	3	4	4	2	2	0	0	2	2	5	1	0
689	1	1	1	1	1	6	6	1	1	0	1	0	0	0	20%	3	3	4	4	1	1	0	0	1	1	5	1	0
761	1	1	1	1	1	6	6	1	2	0	2	0	0	0	20%	3	3	4	4	1	1	0	0	1	1	5	1	0
859	1	1	1	1	1	6	6	1	1	0	1	0	0	0	20%	3	3	4	4	1	1	0	0	1	1	5	1	0
280	0	1	1	1	1	6	6	1	1	0	1	0	0	0	20%	3	3	4	4	1	1	0	0	1	1	5	1	0
221	1	1	1	1	1	6	6	1	1	0	1	0	0	0	20%	3	3	4	4	1	1	0	0	1	1	5	1	0
723	1	1	1	1	1	6	6	1	1	1	2	0	1	1	20%	3	3	4	4	1	1	0	1	1	2	5	1	1
762	1	1	1	1	1	6	6	1	0	2	2	0	1	1	20%	3	3	4	4	1	1	0	1	1	2	5	1	1
884	1	1	1	1	1	6	6	1	2	0	2	0	0	0	20%	3	3	4	4	1	1	0	0	1	1	5	1	0
255	1	1	1	1	1	6	6	1	1	1	2	0	1	1	20%	3	3	4	4	1	1	0	1	1	2	5	1	1
705	1	1	0	0	1	6	6	1	1	0	1	0	0	0	20%	3	3	4	4	1	1	0	0	1	1	5	1	0
29	1	1	1	1	1	6	6	1	2	0	2	0	0	0	20%	3	3	4	4	1	1	0	0	1	1	5	1	0
501	1	1	1	1	1	6	6	1	2	0	2	0	0	0	20%	3	3	4	4	1	1	0	0	1	1	5	1	0
675	1	1	1	1	1	6	6	1	1	0	1	0	0	0	20%	3	3	4	4	1	1	0	0	1	1	5	1	0
552	1	1	1	1	1	6	6	1	1	0	1	0	0	0	20%	3	3	4	4	1	1	0	0	1	1	5	1	0
149	1	1	1	1	1	6	6	1	1	0	1	0	0	0	20%	3	3	4	4	1	1	0	0	1	1	5	1	0
422	1	0	1	1	1	6	6	1	1	1	2	2	0	2	20%	3	3	4	4	1	3	0	0	1	3	5	1	1
293	1	1	1	1	1	6	6	1	2	0	2	0	0	0	20%	3	3	4	4	1	1	0	0	1	1	5	1	0
670	0	1	1	1	1	6	6	1	1	0	1	0	0	0	20%	3	3	4	4	1	1	0	0	1	1	5	1	0
913	1	1	1	1	1	6	6	1	2	0	2	0	0	0	20%	3	3	4	4	1	1	0	0	1	1	5	1	0
2	1	1	1	1	1	6	6	1	2	0	2	0	0	0	20%	3	3	4	4	1	1	0	0	1	1	5	1	0
15	1	1	1	1	1	6	6	1	2	0	2	0	0	0	20%	3	3	4	4	1	1	0	0	1	1	5	1	0
253	1	1	1	1	1	6	6	1	2	0	2	0	0	0	20%	3	3	4	4	1	1	0	0	1	1	5	1	0
294	1	1	1	1	1	6	6	1	0	2	2	0	1	1	20%	3	3	4	4	0	0	0	1	0	1	5	0	1
908	1	1	1	1	1	6	6	1	1	0	1	0	0	0	20%	3	3	4	4	1	1	0	0	1	1	5	1	0
45	1	1	1	1	1	6	6	1	2	0	2	0	0	0	20%	3	3	4	4	2	2	0	0	2	2	5	1	0
760	1	0	1	1	1	6	6	1	2	0	2	0	0	0	20%	3	3	4	4	1	1	0	0	1	1	5	1	0
603	1	1	1	1	1	6	6	1	1	0	1	0	0	0	20%	3	3	4	4	1	1	0	0	1	1	5	1	0
292	1	0	1	1	1	6	6	1	2	0	2	0	0	0	20%	3	3	4	4	1	1	0	0	1	1	5	1	0
868	0	0	0	0	0	6	6	1	13	0	13	1	0	1	26%	3	2	3	3	2	3	0	0	2	3	4	1	1
166	0	0	0	0	0	6	6	1	2	7	9	0	0	0	26%	3	2	3	3	0	0	0	0	0	0	4	0	0
648	0	0	0	0	0	6	6	1	6	0	6	0	0	0	26%	3	2	3	3	2	2	0	0	2	2	4	1	0
663	0	0	0	0	0	6	4	1	0	6	6	0	1	1	26%	3	2	3	3	0	0	0	1	0	1	4	0	1
928	0	0	0	0	0	6	6	1	6	0	6	0	0	0	26%	3	2	3	3	2	2	0	0	2	2	4	1	0
856	0	0	0	0	0	6	6	1	7	0	7	0	0	0	26%	3	2	3	3	4	4	0	0	4	4	4	1	0
58	0	0	0	0	0	6	6	1	13	0	13	1	0	1	26%	3	2	3	3	3	4	0	0	3	4	4	1	1
46	0	0	0	0	0	6	6	1	7	0	7	0	0	0	26%	3	2	3	3	2	2	2	2	4	4	4	1	0
209	0	0	0	0	0	6	4	1	0	6	6	0	1	1	26%	3	2	3	3	0	0	0	1	0	1	4	0	1
655	0	0	0	0	0	6	6	1	5	0	5	0	0	0	26%	3	2	3	3	1	1	0	0	1	1	4	1	0
572	0	0	0	0	0	6	6	1	6	0	6	0	0	0	26%	3	2	3	3	2	2	0	0	2	2	4	1	0
118	0	0	0	0	0	6	6	1	6	0	6	0	0	0	26%	3	2	3	3	2	2	0	0	2	2	4	1	0
637	0	0	0	0	0	6	6	1	1	5	6	0	0	0	26%	3	2	3	3	0	0	0	0	0	0	4	0	0
60	0	0	0	0	0	6	6	1	8	0	8	0	0	0	26%	3	2	3	3	3	3	0	0	3	3	4	1	0
519	0	0	0	0	0	6	6	1	7	0	7	0	0	0	26%	3	2	3	3	4	4	0	0	4	4	4	1	0
194	0	0	0	0	0	6	6	1	6	0	6	0	0	0	26%	3	2	3	3	3	3	0	0	3	3	4	1	0
940	0	0	0	0	0	6	6	1	5	0	5	0	0	0	26%	3	2	3	3	1	1	0	0	1	1	4	1	0
870	0	0	0	0	0	6	6	1	8	0	8	0	0	0	26%	3	2	3	3	0	0	0	0	0	0	4	0	0
584	0	0	0	0	0	6	6	1	5	0	5	0	0	0	26%	3	2	3	3	1	1	0	0	1	1	4	1	0
201	0	0	0	0	0	6	6	1	5	0	5	0	0	0	26%	3	2	3	3	1	1	0	0	1	1	4	1	0
439	0	0	0	0	0	6	6	1	2	0	2	6	0	6	26%	3	2	3	3	1	7	0	0	1	7	4	1	1
130	0	0	0	0	0	6	6	1	5	0	5	0	0	0	26%	3	2	3	3	1	1	0	0	1	1	4	1	0
620	0	0	0	0	0	6	6	1	2	7	9	0	0	0	26%	3	2	3	3	2	2	0	0	2	2	4	1	0
448	0	0	0	1	0	6	6	1	0	2	2	5	0	5	26%	3	2	3	3	1	6	0	0	1	6	4	1	1
183	0	0	0	0	0	6	6	1	1	5	6	0	0	0	26%	3	2	3	3	0	0	0	0	0	0	4	0	0
562	0	0	0	0	0	6	6	1	3	0	3	0	0	0	28%	3	2	3	3	2	2	0	0	2	2	4	1	0
203	0	0	0	0	0	6	6	1	0	4	4	0	0	0	28%	3	2	3	3	0	0	0	0	0	0	4	0	0
84	0	0	0	0	0	6	6	1	4	0	4	0	0	0	28%	3	2	3	3	2	2	0	0	2	2	4	1	0
437	0	0	0	0	0	6	6	1	4	0	4	1	0	1	28%	3	2	3	3	1	2	0	0	1	2	4	1	1
108	0	0	0	0	0	6	6	1	3	0	3	0	0	0	28%	3	2	3	3	2	2	0	0	2	2	4	1	0
538	0	0	0	0	0	6	6	1	4	0	4	0	0	0	28%	3	2	3	3	1	1	2	2	3	3	4	1	0
580	0	0	0	0	0	6	6	1	2	2	4	0	0	0	28%	3	2	3	3	2	2	0	0	2	2	4	1	0
126	0	0	0	0	0	6	6	1	2	2	4	0	0	0	28%	3	2	3	3	2	2	0	0	2	2	4	1	0
894	0	0	0	0	0	6	6	1	4	0	4	0	0	0	28%	3	2	3	3	1	1	0	0	1	1	4	1	0
657	0	0	0	0	0	6	6	1	0	4	4	0	0	0	28%	3	2	3	3	2	2	0	0	2	2	4	1	0
936	0	0	0	0	0	6	6	1	2	2	4	0	0	0	28%	3	2	3	3	2	2	0	0	2	2	4	1	0
918	0	0	0	0	0	6	6	1	3	0	3	0	0	0	28%	3	2	3	3	2	2	1	1	3	3	4	1	0
858	1	1	1	1	1	6	6	1	4	0	4	0	0	0	29%	3	2	3	3	0	0	0	0	0	0	4	0	0
200	0	0	0	0	0	6	6	1	2	0	2	1	0	1	30%	3	2	3	3	1	2	0	0	1	2	4	1	1
869	0	0	0	0	0	6	6	1	1	0	1	0	0	0	30%	3	2	3	3	1	1	0	0	1	1	4	1	0
853	0	0	0	0	0	6	6	1	2	0	2	0	0	0	30%	3	2	3	3	1	1	0	0	1	1	4	1	0
503	0	0	0	0	0	6	6	1	2	0	2	0	0	0	30%	3	2	3	3	1	1	0	0	1	1	4	1	0
930	0	0	0	0	0	6	6	1	1	0	1	0	0	0	30%	3	2	3	3	1	1	0	0	1	1	4	1	0
707	0	0	0	0	0	6	6	1	1	0	1	0	0	0	30%	3	2	3	3	1	1	0	0	1	1	4	1	0
122	0	0	0	0	0	6	6	1	2	0	2	0	0	0	30%	3	2	3	3	1	1	0	0	1	1	4	1	0
875	0	0	0	0	0	6	6	1	1	0	1	0	0	0	30%	3	2	3	3	1	1	0	0	1	1	4	1	0
656	0	0	0	0	0	6	6	1	2	0	2	0	0	0	30%	3	2	3	3	1	1	0	0	1	1	4	1	0
120	0	0	0	0	0	6	6	1	1	0	1	0	0	0	30%	3	2	3	3	1	1	0	0	1	1	4	1	0
140	0	0	0	0	0	6	6	1	0	0	0	1	0	1	30%	3	2	3	3	1	2	0	0	1	2	4	1	1
932	0	0	0	0	0	6	6	1	2	0	2	0	0	0	30%	3	2	3	3	1	1	0	0	1	1	4	1	0
565	0	0	0	0	0	6	6	1	2	0	2	0	0	0	30%	3	2	3	3	1	1	0	0	1	1	4	1	0
594	0	0	0	0	0	6	6	1	0	0	0	1	0	1	30%	3	2	3	3	1	2	0	0	1	2	4	1	1
157	0	0	0	0	0	6	6	1	2	0	2	0	0	0	30%	3	2	3	3	0	0	0	0	0	0	4	0	0
921	0	0	0	0	0	6	6	1	2	0	2	0	0	0	30%	3	2	3	3	1	1	0	0	1	1	4	1	0
188	0	0	0	0	0	6	6	1	2	0	2	0	0	0	30%	3	2	3	3	0	0	0	0	0	0	4	0	0
65	0	0	0	0	0	6	6	1	1	0	1	0	0	0	30%	3	2	3	3	1	1	0	0	1	1	4	1	0
642	0	0	0	0	0	6	6	1	2	0	2	0	0	0	30%	3	2	3	3	1	1	0	0	1	1	4	1	0
576	0	0	0	0	0	6	6	1	2	0	2	0	0	0	30%	3	2	3	3	1	1	0	0	1	1	4	1	0
950	0	0	0	0	0	6	6	1	0	0	0	1	0	1	30%	3	2	3	3	0	1	0	0	0	1	4	0	1
611	0	0	0	0	0	6	6	1	2	0	2	0	0	0	30%	3	2	3	3	1	1	0	0	1	1	4	1	0
59	0	0	0	0	0	6	6	1	1	0	1	0	0	0	30%	3	2	3	3	1	1	0	0	1	1	4	1	0
202	0	0	0	0	0	6	6	1	2	0	2	0	0	0	30%	3	2	3	3	1	1	0	0	1	1	4	1	0
4	0	0	0	0	0	6	6	1	2	0	2	0	0	0	30%	3	2	3	3	1	1	0	0	1	1	4	1	0
574	0	0	0	0	0	6	6	1	1	0	1	0	0	0	30%	3	2	3	3	1	1	0	0	1	1	4	1	0
654	0	0	0	0	0	6	6	1	2	0	2	1	0	1	30%	3	2	3	3	1	2	0	0	1	2	4	1	1
239	0	0	0	0	0	6	6	1	1	0	1	0	0	0	30%	3	2	3	3	1	1	0	0	1	1	4	1	0
43	0	0	0	0	0	6	6	1	2	0	2	0	0	0	30%	3	2	3	3	1	1	0	0	1	1	4	1	0
967	0	0	0	0	0	6	6	1	2	0	2	0	0	0	30%	3	2	3	3	1	1	0	0	1	1	4	1	0
282	1	1	1	1	1	4	4	1	0	6	6	0	0	0	34%	3	2	3	3	0	0	0	0	0	0	4	0	0
750	1	1	1	1	1	4	4	1	0	6	6	0	0	0	34%	3	2	3	3	2	2	0	0	2	2	4	1	0
135	1	1	1	1	1	4	5	1	4	0	4	0	0	0	36%	3	2	3	3	1	1	0	0	1	1	4	1	0
42	1	1	1	1	1	4	5	1	0	4	4	0	0	0	36%	3	2	3	3	0	0	0	0	0	0	4	0	0
852	1	1	1	1	1	4	5	1	0	4	4	0	0	0	36%	3	2	3	3	1	1	0	0	1	1	4	1	0
421	1	1	1	1	1	6	6	1	0	0	0	0	0	0	41%	2	2	2	3	1	1	0	0	1	1	3	1	0
582	1	1	1	1	1	6	6	1	0	0	0	0	0	0	41%	2	2	2	3	1	1	0	0	1	1	3	1	0
711	1	0	0	1	1	6	6	1	0	0	0	0	0	0	41%	2	2	2	3	1	1	0	0	1	1	3	1	0
432	1	1	1	1	1	6	5	1	0	0	0	0	0	0	41%	2	2	2	3	0	0	0	0	0	0	3	0	0
444	1	0	1	1	1	6	6	1	0	0	0	0	0	0	41%	2	2	2	3	1	1	0	0	1	1	3	1	0
427	0	1	1	1	1	6	6	1	0	0	0	0	0	0	41%	2	2	2	3	0	0	0	0	0	0	3	0	0
414	1	1	1	1	1	6	6	1	0	0	0	0	0	0	41%	2	2	2	3	0	0	0	0	0	0	3	0	0
418	1	1	0	1	1	6	5	1	0	0	0	0	0	0	41%	2	2	2	3	0	0	0	0	0	0	3	0	0
938	1	1	1	1	1	6	6	1	0	0	0	0	0	0	41%	2	2	2	3	1	1	0	0	1	1	3	1	0
443	0	1	0	0	1	6	6	1	0	0	0	0	0	0	41%	2	2	2	3	1	1	0	0	1	1	3	1	0
410	1	1	1	1	1	6	4	1	0	0	0	0	0	0	41%	2	2	2	3	0	0	0	0	0	0	3	0	0
413	1	1	1	1	1	6	6	1	0	0	0	0	0	0	41%	2	2	2	3	0	0	0	0	0	0	3	0	0
449	0	1	0	0	1	1	6	1	0	5	5	4	3	7	42%	2	2	2	3	1	5	0	3	1	8	3	1	1
309	0	0	1	0	1	1	6	1	0	6	6	3	0	4	42%	2	2	2	3	1	4	0	0	1	5	3	1	1
470	1	1	1	1	1	1	6	1	0	0	0	6	0	6	42%	2	2	2	3	0	6	0	0	0	6	3	0	1
345	0	0	1	1	1	1	6	1	0	2	2	3	5	9	42%	2	2	2	3	1	4	0	5	1	10	3	1	1
466	0	1	1	1	1	1	6	1	0	8	8	4	2	6	42%	2	2	2	3	1	5	0	2	1	7	3	1	1
348	0	1	1	1	1	1	6	1	0	0	0	3	2	6	42%	2	2	2	3	1	4	0	2	1	7	3	1	1
362	0	1	1	1	1	1	6	1	0	0	0	3	1	5	42%	2	2	2	3	1	4	0	1	1	6	3	1	1
816	0	1	1	1	1	1	6	1	0	0	0	4	2	6	42%	2	2	2	3	0	4	0	2	0	6	3	0	1
480	0	1	1	1	1	1	6	1	3	11	14	6	2	8	42%	2	2	2	3	1	7	1	3	2	10	3	1	1
389	0	1	1	1	1	1	6	1	0	4	4	4	2	6	42%	2	2	2	3	1	5	0	2	1	7	3	1	1
785	0	1	1	1	1	1	6	1	0	4	4	4	2	6	42%	2	2	2	3	2	6	0	2	2	8	3	1	1
830	0	1	1	1	1	1	6	1	0	0	0	4	1	5	42%	2	2	2	3	1	5	0	1	1	6	3	1	1
488	0	1	0	1	1	1	6	1	0	2	2	4	1	5	42%	2	2	2	3	2	6	0	1	2	7	3	1	1
456	0	1	1	1	1	1	6	1	0	0	0	4	2	6	42%	2	2	2	3	1	5	0	2	1	7	3	1	1
491	0	0	0	0	1	1	6	1	0	10	10	4	0	4	42%	2	2	2	3	0	4	0	0	0	4	3	0	1
478	0	0	1	0	1	1	6	1	0	7	7	4	0	4	42%	2	2	2	3	2	6	0	0	2	6	3	1	1
777	0	0	1	0	1	1	6	1	0	6	6	4	0	4	42%	2	2	2	3	0	4	0	0	0	4	3	0	1
813	0	0	1	1	1	1	6	1	0	2	2	4	5	9	42%	2	2	2	3	0	4	0	5	0	9	3	0	1
464	0	1	0	1	1	1	6	1	1	0	1	5	0	5	42%	2	2	2	3	0	5	0	0	0	5	3	0	1
471	0	1	1	1	1	1	6	1	0	12	12	4	3	7	42%	2	2	2	3	1	5	0	3	1	8	3	1	1
399	0	1	1	1	1	1	6	1	0	22	22	0	4	4	42%	2	2	2	3	0	0	0	4	0	4	3	0	1
317	0	1	1	1	1	1	6	1	0	4	4	3	2	6	42%	2	2	2	3	1	4	0	2	1	7	3	1	1
477	0	1	1	1	1	1	6	1	0	34	34	4	1	5	42%	2	2	2	3	0	4	0	1	0	5	3	0	1
402	0	1	1	1	1	1	6	1	0	6	6	4	0	4	42%	2	2	2	3	1	5	0	0	1	5	3	1	1
834	0	1	1	1	1	1	6	1	0	0	0	4	0	4	44%	2	2	2	3	2	6	0	0	2	6	3	1	1
841	0	1	1	1	1	1	4	1	0	0	0	4	0	4	44%	2	2	2	3	0	4	0	0	0	4	3	0	1
490	0	1	0	0	1	1	5	1	0	3	3	4	0	4	44%	2	2	2	3	1	5	0	0	1	5	3	1	1
472	0	1	1	1	1	1	6	1	0	1	1	4	0	4	44%	2	2	2	3	1	5	0	0	1	5	3	1	1
451	0	1	0	1	1	1	5	1	0	0	0	4	0	4	44%	2	2	2	3	0	4	0	0	0	4	3	0	1
482	0	0	0	0	1	1	5	1	0	0	0	4	0	4	44%	2	2	2	3	1	5	0	0	1	5	3	1	1
799	0	1	1	1	1	1	4	1	0	0	0	4	0	4	44%	2	2	2	3	0	4	0	0	0	4	3	0	1
331	0	1	1	1	1	1	4	1	0	0	0	3	0	4	44%	2	2	2	3	0	3	0	0	0	4	3	0	1
473	0	2	1	2	1	2	6	1	0	0	0	4	0	4	44%	2	2	2	3	1	5	0	0	1	5	3	1	1
773	0	0	0	1	1	1	6	1	0	0	0	4	0	4	44%	2	2	2	3	1	5	0	0	1	5	3	1	1
495	0	0	0	0	1	1	5	1	0	1	1	4	0	4	44%	2	2	2	3	1	5	0	0	1	5	3	1	1
487	0	1	1	1	1	1	5	1	0	1	1	4	0	4	44%	2	2	2	3	1	5	0	0	1	5	3	1	1
836	0	1	1	1	1	1	4	1	0	0	0	4	0	4	44%	2	2	2	3	0	4	0	0	0	4	3	0	1
474	0	1	1	1	1	1	6	1	0	0	0	4	0	4	44%	2	2	2	3	0	4	0	0	0	4	3	0	1
809	0	2	2	2	1	2	5	1	0	0	0	4	0	4	44%	2	2	2	3	1	5	0	0	1	5	3	1	1
496	0	1	0	0	1	1	4	1	0	0	0	4	0	4	44%	2	2	2	3	1	5	0	0	1	5	3	1	1
305	0	0	0	1	1	1	6	1	0	0	0	3	0	4	44%	2	2	2	3	0	3	0	0	0	4	3	0	1
300	0	1	0	1	1	1	6	1	0	0	0	3	0	4	44%	2	2	2	3	1	4	0	0	1	5	3	1	1
307	0	0	0	0	1	1	6	1	0	3	3	3	0	4	44%	2	2	2	3	1	4	0	0	1	5	3	1	1
308	0	1	1	1	1	1	5	1	0	1	1	3	0	4	44%	2	2	2	3	0	3	0	0	0	4	3	0	1
769	0	1	0	1	1	1	6	1	0	0	0	4	0	4	44%	2	2	2	3	1	5	0	0	1	5	3	1	1
768	0	1	0	1	1	1	6	1	0	0	0	4	0	4	44%	2	2	2	3	1	5	0	0	1	5	3	1	1
775	0	0	0	0	1	1	6	1	0	3	3	4	0	4	44%	2	2	2	3	1	5	0	0	1	5	3	1	1
315	0	2	2	2	1	2	5	1	0	0	0	3	0	4	44%	2	2	2	3	0	3	0	0	0	4	3	0	1
366	0	1	1	1	1	1	6	1	0	0	0	3	0	4	44%	2	2	2	3	0	3	0	0	0	4	3	0	1
301	0	1	0	1	1	1	6	1	0	0	0	3	0	4	44%	2	2	2	3	1	4	0	0	1	5	3	1	1
341	0	2	2	2	1	2	5	1	0	0	0	3	0	4	44%	2	2	2	3	0	3	0	0	0	4	3	0	1
776	0	1	1	1	1	1	5	1	0	1	1	4	0	4	44%	2	2	2	3	1	5	0	0	1	5	3	1	1
476	0	1	0	1	1	1	6	1	0	0	0	4	0	4	44%	2	2	2	3	1	5	0	0	1	5	3	1	1
373	0	1	1	1	1	1	4	1	0	0	0	3	0	4	44%	2	2	2	3	0	3	0	0	0	4	3	0	1
783	0	2	2	2	1	2	5	1	0	0	0	4	0	4	44%	2	2	2	3	1	5	0	0	1	5	3	1	1
479	0	1	0	1	1	1	5	1	0	4	4	4	0	4	44%	2	2	2	3	1	5	0	0	1	5	3	1	1
368	0	1	1	1	1	1	4	1	0	0	0	3	0	4	44%	2	2	2	3	1	4	0	0	1	5	3	1	1
401	0	1	1	1	1	1	6	1	0	1	1	4	0	4	44%	2	2	2	3	1	5	0	0	1	5	3	1	1
246	1	1	1	1	1	2	6	1	2	0	2	0	0	0	46%	2	2	2	3	1	1	0	0	1	1	3	1	0
920	1	1	1	1	1	3	4	1	0	2	2	0	0	0	46%	2	2	2	3	1	1	0	0	1	1	3	1	0
615	1	1	1	1	1	3	4	1	0	2	2	0	0	0	46%	2	2	2	3	0	0	0	0	0	0	3	0	0
971	1	1	1	1	1	3	4	1	0	2	2	0	0	0	46%	2	2	2	3	1	1	0	0	1	1	3	1	0
714	1	1	1	1	1	2	6	1	2	0	2	0	0	0	46%	2	2	2	3	0	0	0	0	0	0	3	0	0
110	1	1	1	1	1	3	4	1	0	2	2	0	0	0	46%	2	2	2	3	0	0	0	0	0	0	3	0	0
161	1	1	1	1	1	3	4	1	0	2	2	0	0	0	46%	2	2	2	3	0	0	0	0	0	0	3	0	0
564	1	1	1	1	1	3	4	1	0	2	2	0	0	0	46%	2	2	2	3	1	1	0	0	1	1	3	1	0
326	0	0	0	0	1	0	4	1	0	6	6	3	2	6	49%	2	2	2	3	0	3	0	2	0	6	3	0	1
452	0	1	0	0	1	0	6	1	0	7	7	4	0	4	49%	2	2	2	3	1	5	0	0	1	5	3	1	1
789	0	1	1	1	1	0	6	1	0	1	1	4	1	5	49%	2	2	2	3	1	5	0	1	1	6	3	1	1
330	0	1	0	0	1	0	4	1	0	0	0	6	2	8	49%	2	2	2	3	1	7	0	2	1	9	3	1	1
321	0	1	1	1	1	0	6	1	0	1	1	3	1	5	49%	2	2	2	3	1	4	0	1	1	6	3	1	1
213	0	0	0	0	0	4	6	1	0	4	4	0	1	1	49%	2	2	2	3	0	0	0	1	0	1	3	0	1
767	0	1	1	1	1	0	6	1	0	0	0	6	0	6	49%	2	2	2	3	0	6	0	0	0	6	3	0	1
494	0	0	0	0	1	0	5	1	0	7	7	4	0	4	49%	2	2	2	3	1	5	0	0	1	5	3	1	1
667	0	0	0	0	0	4	6	1	0	4	4	0	1	1	49%	2	2	2	3	0	0	0	1	0	1	3	0	1
450	0	1	0	0	1	0	5	1	0	10	10	4	2	6	49%	2	2	2	3	1	5	0	2	1	7	3	1	1
299	0	1	1	1	1	0	6	1	0	0	0	6	0	6	49%	2	2	2	3	0	6	0	0	0	6	3	0	1
460	0	0	0	1	1	0	6	1	0	1	1	4	2	6	49%	2	2	2	3	0	4	0	2	0	6	3	0	1
798	0	1	0	0	1	0	4	1	0	0	0	6	2	8	49%	2	2	2	3	1	7	0	2	1	9	3	1	1
794	0	0	0	0	1	0	4	1	0	6	6	4	2	6	49%	2	2	2	3	0	4	0	2	0	6	3	0	1
287	0	0	0	0	0	5	5	1	0	1	1	0	0	0	51%	2	2	2	2	0	0	0	0	0	0	3	0	0
771	0	1	0	0	1	0	6	1	0	0	0	4	0	4	51%	2	2	2	2	0	4	0	0	0	4	3	0	1
658	0	0	0	0	0	4	4	1	0	1	1	0	0	0	51%	2	2	2	2	1	1	0	0	1	1	3	1	0
302	0	1	0	0	1	0	6	1	0	0	0	3	0	4	51%	2	2	2	2	1	4	0	0	1	5	3	1	1
793	0	1	1	0	1	0	4	1	0	2	2	4	0	4	51%	2	2	2	2	0	4	0	0	0	4	3	0	1
814	0	1	1	1	1	0	6	1	0	1	1	4	0	4	51%	2	2	2	2	1	5	0	0	1	5	3	1	1
770	0	1	0	0	1	0	6	1	0	0	0	4	0	4	51%	2	2	2	2	1	5	0	0	1	5	3	1	1
812	0	0	1	1	1	0	5	1	0	1	1	4	0	4	51%	2	2	2	2	0	4	0	0	0	4	3	0	1
755	0	0	0	0	0	5	5	1	0	1	1	0	0	0	51%	2	2	2	2	0	0	0	0	0	0	3	0	0
344	0	0	1	1	1	0	5	1	0	1	1	3	0	4	51%	2	2	2	2	0	3	0	0	0	4	3	0	1
325	0	1	1	0	1	0	4	1	0	2	2	3	0	4	51%	2	2	2	2	1	4	0	0	1	5	3	1	1
303	0	1	0	0	1	0	6	1	0	0	0	3	0	4	51%	2	2	2	2	0	3	0	0	0	4	3	0	1
346	0	1	1	1	1	0	6	1	0	1	1	3	0	4	51%	2	2	2	2	0	3	0	0	0	4	3	0	1
204	0	0	0	0	0	4	4	1	0	1	1	0	0	0	51%	2	2	2	2	0	0	0	0	0	0	3	0	0
885	0	0	0	0	0	6	6	1	0	0	0	0	0	0	54%	2	2	2	2	1	1	0	0	1	1	3	1	0
112	0	0	0	0	0	6	6	1	0	0	0	0	0	0	54%	2	2	2	2	0	0	0	0	0	0	3	0	0
174	0	0	0	0	0	6	5	1	0	0	0	0	0	0	54%	2	2	2	2	0	0	0	0	0	0	3	0	0
35	0	0	0	0	0	6	6	1	0	0	0	0	0	0	54%	2	2	2	2	0	0	0	0	0	0	3	0	0
25	0	0	0	0	0	6	6	1	0	0	0	0	0	0	54%	2	2	2	2	0	0	0	0	0	0	3	0	0
628	0	0	0	0	0	6	5	1	0	0	0	0	0	0	54%	2	2	2	2	0	0	0	0	0	0	3	0	0
27	0	0	0	0	0	6	5	1	0	0	0	0	0	0	54%	2	2	2	2	0	0	0	0	0	0	3	0	0
568	0	0	0	0	0	6	4	1	0	0	0	0	0	0	54%	2	2	2	2	1	1	0	0	1	1	3	1	0
566	0	0	0	0	0	6	6	1	0	0	0	0	0	0	54%	2	2	2	2	0	0	0	0	0	0	3	0	0
708	0	0	0	0	0	6	5	1	0	0	0	0	0	0	54%	2	2	2	2	0	0	0	0	0	0	3	0	0
75	0	0	0	0	0	6	6	1	0	0	0	0	0	0	54%	2	2	2	2	0	0	0	0	0	0	3	0	0
442	0	0	0	0	0	6	6	1	0	0	0	0	0	0	54%	2	2	2	2	0	0	0	0	0	0	3	0	0
114	0	0	0	0	0	6	4	1	0	0	0	0	0	0	54%	2	2	2	2	0	0	0	0	0	0	3	0	0
141	0	0	0	0	0	6	6	1	0	0	0	0	0	0	54%	2	2	2	2	0	0	0	0	0	0	3	0	0
636	0	0	0	0	0	6	6	1	0	0	0	0	0	0	54%	2	2	2	2	1	1	0	0	1	1	3	1	0
182	0	0	0	0	0	6	6	1	0	0	0	0	0	0	54%	2	2	2	2	0	0	0	0	0	0	3	0	0
529	0	0	0	0	0	6	6	1	0	0	0	0	0	0	54%	2	2	2	2	1	1	0	0	1	1	3	1	0
595	0	0	0	0	0	6	6	1	0	0	0	0	0	0	54%	2	2	2	2	1	1	0	0	1	1	3	1	0
240	0	0	0	0	0	6	5	1	0	0	0	0	0	0	54%	2	2	2	2	0	0	0	0	0	0	3	0	0
817	0	0	0	0	0	0	6	1	0	0	0	5	1	6	56%	2	2	2	2	0	5	0	1	0	6	3	0	1
358	0	0	0	0	0	0	6	1	2	3	5	4	0	4	56%	2	2	2	2	0	4	0	0	0	4	3	0	1
826	0	0	0	0	0	0	6	1	2	3	5	4	0	4	56%	2	2	2	2	0	4	0	0	0	4	3	0	1
327	0	0	0	0	0	0	4	1	0	6	6	3	0	4	56%	2	2	2	2	0	3	0	0	0	4	3	0	1
795	0	0	0	0	0	0	4	1	0	6	6	4	0	4	56%	2	2	2	2	0	4	0	0	0	4	3	0	1
780	0	0	0	0	0	0	6	1	0	0	0	4	1	5	56%	2	2	2	2	1	5	0	1	1	6	3	1	1
458	0	0	0	0	0	0	6	1	0	7	7	4	0	4	56%	2	2	2	2	0	4	0	0	0	4	3	0	1
349	0	0	0	0	0	0	6	1	0	0	0	5	1	6	56%	2	2	2	2	1	6	0	1	1	7	3	1	1
312	0	0	0	0	0	0	6	1	0	0	0	3	1	5	56%	2	2	2	2	0	3	0	1	0	5	3	0	1
385	0	0	0	0	0	0	6	1	0	1	1	4	0	4	58%	2	2	2	2	1	5	0	0	1	5	3	1	1
386	0	0	0	0	0	0	6	1	0	1	1	4	0	4	58%	2	2	2	2	0	4	0	0	0	4	3	0	1
784	0	0	0	0	0	0	6	1	0	0	0	4	0	4	58%	2	2	2	2	0	4	0	0	0	4	3	0	1
387	0	0	0	0	0	0	6	1	0	0	0	4	0	4	58%	2	2	2	2	0	4	0	0	0	4	3	0	1
847	0	0	0	0	0	0	5	1	0	0	0	4	0	4	58%	2	2	2	2	1	5	0	0	1	5	3	1	1
316	0	0	0	0	0	0	6	1	0	0	0	3	0	4	58%	2	2	2	2	1	4	0	0	1	5	3	1	1
791	0	0	0	0	0	0	4	1	0	0	0	4	0	4	58%	2	2	2	2	0	4	0	0	0	4	3	0	1
828	0	0	0	0	0	0	6	1	0	0	0	4	0	4	58%	2	2	2	2	0	4	0	0	0	4	3	0	1
360	0	0	0	0	0	0	6	1	0	0	0	3	0	4	58%	2	2	2	2	1	4	0	0	1	5	3	1	1
323	0	0	0	0	0	0	4	1	0	0	0	3	0	4	58%	2	2	2	2	0	3	0	0	0	4	3	0	1
306	0	0	0	0	0	0	6	1	0	0	0	3	0	4	58%	2	2	2	2	0	3	0	0	0	4	3	0	1
354	0	0	0	0	0	0	4	1	0	0	0	3	0	4	58%	2	2	2	2	0	3	0	0	0	4	3	0	1
379	0	0	0	0	0	0	5	1	0	0	0	3	0	4	58%	2	2	2	2	0	3	0	0	0	4	3	0	1
822	0	0	0	0	0	0	4	1	0	0	0	4	0	4	58%	2	2	2	2	0	4	0	0	0	4	3	0	1
787	0	0	0	0	0	0	6	1	0	1	1	4	0	4	58%	2	2	2	2	1	5	0	0	1	5	3	1	1
311	0	0	0	0	0	0	6	1	0	0	0	3	0	4	58%	2	2	2	2	0	3	0	0	0	4	3	0	1
779	0	0	0	0	0	0	6	1	0	0	0	4	0	4	58%	2	2	2	2	1	5	0	0	1	5	3	1	1
319	0	0	0	0	0	0	6	1	0	1	1	3	0	4	58%	2	2	2	2	1	4	0	0	1	5	3	1	1
453	0	0	0	0	0	1	6	1	0	3	3	4	0	4	58%	2	2	2	2	0	4	0	0	0	4	3	0	1
459	0	0	0	0	0	0	6	1	0	0	0	4	0	4	58%	2	2	2	2	0	4	0	0	0	4	3	0	1
400	0	0	0	0	0	0	6	1	0	1	1	4	0	4	58%	2	2	2	2	0	4	0	0	0	4	3	0	1
820	0	0	0	0	0	0	6	1	0	0	0	4	0	4	58%	2	2	2	2	1	5	0	0	1	5	3	1	1
352	0	0	0	0	0	0	6	1	0	0	0	3	0	4	58%	2	2	2	2	0	3	0	0	0	4	3	0	1
774	0	0	0	0	0	0	6	1	0	0	0	4	0	4	58%	2	2	2	2	0	4	0	0	0	4	3	0	1
607	0	0	0	0	0	2	4	1	0	1	1	0	0	0	60%	2	2	2	2	0	0	0	0	0	0	3	0	0
963	0	0	0	0	0	2	4	1	0	1	1	0	0	0	60%	2	2	2	2	1	1	0	0	1	1	3	1	0
942	0	0	0	0	0	3	6	1	2	0	2	0	0	0	60%	2	2	2	2	0	0	0	0	0	0	3	0	0
132	0	0	0	0	0	3	6	1	2	0	2	0	0	0	60%	2	2	2	2	0	0	0	0	0	0	3	0	0
929	1	1	1	1	1	4	2	0	0	1	1	0	1	1	60%	2	2	2	2	0	0	0	1	0	1	3	0	1
850	0	0	0	0	0	3	4	1	0	2	2	0	0	0	60%	2	2	2	2	1	1	0	0	1	1	3	1	0
586	0	0	0	0	0	3	6	1	2	0	2	0	0	0	60%	2	2	2	2	1	1	0	0	1	1	3	1	0
727	1	1	1	1	1	5	6	1	0	0	0	0	0	0	63%	1	2	1	2	1	1	0	0	1	1	2	1	0
411	1	1	1	1	1	4	6	1	0	0	0	0	0	0	63%	1	2	1	2	0	0	0	0	0	0	2	0	0
288	2	2	2	2	1	5	4	1	0	0	0	0	0	0	63%	1	2	1	2	0	0	0	0	0	0	2	0	0
429	1	1	1	1	1	4	5	1	0	0	0	0	0	0	63%	1	2	1	2	0	0	0	0	0	0	2	0	0
759	0	1	1	1	1	5	4	1	0	0	0	0	0	0	63%	1	2	1	2	0	0	0	0	0	0	2	0	0
274	1	1	0	0	1	4	4	1	0	0	0	0	0	0	63%	1	2	1	2	0	0	0	0	0	0	2	0	0
417	1	1	1	1	1	4	5	1	0	0	0	0	0	0	63%	1	2	1	2	0	0	0	0	0	0	2	0	0
408	1	0	1	0	1	4	5	1	0	0	0	0	0	0	63%	1	2	1	2	0	0	0	0	0	0	2	0	0
866	1	1	1	1	1	4	5	1	0	0	0	0	0	0	63%	1	2	1	2	1	1	0	0	1	1	2	1	0
742	1	1	0	0	1	4	4	1	0	0	0	0	0	0	63%	1	2	1	2	0	0	0	0	0	0	2	0	0
259	1	1	1	1	1	5	6	1	0	0	0	0	0	0	63%	1	2	1	2	0	0	0	0	0	0	2	0	0
622	1	1	1	1	1	5	4	1	0	0	0	0	0	0	63%	1	2	1	2	1	1	0	0	1	1	2	1	0
428	1	1	1	1	1	4	5	1	0	0	0	0	0	0	63%	1	2	1	2	0	0	0	0	0	0	2	0	0
756	2	2	2	2	1	5	4	1	0	0	0	0	0	0	63%	1	2	1	2	0	0	0	0	0	0	2	0	0
56	1	1	1	1	1	4	5	1	0	0	0	0	0	0	63%	1	2	1	2	0	0	0	0	0	0	2	0	0
407	1	1	1	0	1	4	4	1	0	0	0	0	0	0	63%	1	2	1	2	0	0	0	0	0	0	2	0	0
416	0	1	0	0	1	4	5	1	0	0	0	0	0	0	63%	1	2	1	2	0	0	0	0	0	0	2	0	0
717	0	1	1	1	1	5	6	1	0	0	0	0	0	0	63%	1	2	1	2	0	0	0	0	0	0	2	0	0
254	1	0	0	1	1	4	5	1	0	0	0	0	0	0	63%	1	2	1	2	0	0	0	0	0	0	2	0	0
249	0	1	1	1	1	5	6	1	0	0	0	0	0	0	63%	1	2	1	2	0	0	0	0	0	0	2	0	0
441	1	0	1	1	1	5	4	1	0	0	0	0	0	0	63%	1	2	1	2	0	0	0	0	0	0	2	0	0
415	1	0	1	1	1	4	4	1	0	0	0	0	0	0	63%	1	2	1	2	0	0	0	0	0	0	2	0	0
291	0	1	1	1	1	5	4	1	0	0	0	0	0	0	63%	1	2	1	2	0	0	0	0	0	0	2	0	0
438	0	0	0	0	1	5	6	1	0	0	0	0	0	0	63%	1	2	1	2	0	0	0	0	0	0	2	0	0
426	1	1	1	1	1	4	5	1	0	0	0	0	0	0	63%	1	2	1	2	0	0	0	0	0	0	2	0	0
423	1	1	1	1	1	5	5	1	0	0	0	0	0	0	63%	1	2	1	2	0	0	0	0	0	0	2	0	0
722	1	0	0	1	1	4	5	1	0	0	0	0	0	0	63%	1	2	1	2	0	0	0	0	0	0	2	0	0
168	1	1	1	1	1	5	4	1	0	0	0	0	0	0	63%	1	2	1	2	0	0	0	0	0	0	2	0	0
492	0	1	1	1	1	1	2	0	0	5	5	4	0	4	67%	1	2	1	2	0	4	0	0	0	4	2	0	1
483	0	1	1	1	1	0	2	0	0	7	7	4	0	4	69%	1	2	1	2	2	6	0	0	2	6	2	1	1
162	1	1	1	1	1	3	4	1	0	0	0	0	0	0	70%	1	2	1	2	0	0	0	0	0	0	2	0	0
364	0	1	1	1	1	1	3	0	0	0	0	3	0	4	70%	1	2	1	2	0	3	0	0	0	4	2	0	1
937	1	1	1	1	1	2	5	1	0	0	0	0	0	0	70%	1	2	1	2	0	0	0	0	0	0	2	0	0
286	1	1	1	1	1	3	5	1	0	0	0	0	0	0	70%	1	2	1	2	0	0	0	0	0	0	2	0	0
475	0	1	0	1	1	1	2	0	0	1	1	4	0	4	70%	1	2	1	2	0	4	0	0	0	4	2	0	1
734	1	0	0	0	1	3	4	1	0	0	0	0	0	0	70%	1	2	1	2	0	0	0	0	0	0	2	0	0
342	0	2	2	2	1	2	3	0	0	0	0	3	0	4	70%	1	2	1	2	0	3	0	0	0	4	2	0	1
371	0	1	1	1	1	1	2	0	0	0	0	3	0	4	70%	1	2	1	2	0	3	0	0	0	4	2	0	1
419	1	1	1	1	1	3	5	1	0	0	0	0	0	0	70%	1	2	1	2	0	0	0	0	0	0	2	0	0
81	1	1	1	1	1	3	6	1	0	0	0	0	0	0	70%	1	2	1	2	0	0	0	0	0	0	2	0	0
829	0	1	1	1	1	1	3	0	0	0	0	4	0	4	70%	1	2	1	2	0	4	0	0	0	4	2	0	1
972	1	1	1	1	1	3	4	1	0	0	0	0	0	0	70%	1	2	1	2	1	1	0	0	1	1	2	1	0
832	0	1	1	1	1	1	3	0	0	0	0	4	0	4	70%	1	2	1	2	0	4	0	0	0	4	2	0	1
484	0	1	1	1	1	1	2	0	0	0	0	4	0	4	70%	1	2	1	2	0	4	0	0	0	4	2	0	1
356	0	1	1	1	1	1	2	0	0	0	0	3	0	4	70%	1	2	1	2	0	3	0	0	0	4	2	0	1
391	0	1	1	1	1	1	4	1	0	0	0	0	0	0	70%	1	2	1	2	0	0	0	0	0	0	2	0	0
374	0	1	1	1	1	1	2	0	0	0	0	3	0	4	70%	1	2	1	2	0	3	0	0	0	4	2	0	1
827	0	1	1	1	1	1	3	0	0	0	0	4	0	4	70%	1	2	1	2	0	4	0	0	0	4	2	0	1
821	0	1	0	1	1	1	2	0	0	0	0	4	0	4	70%	1	2	1	2	0	4	0	0	0	4	2	0	1
353	0	1	0	1	1	1	2	0	0	0	0	3	0	4	70%	1	2	1	2	1	4	0	0	1	5	2	1	1
375	0	1	1	1	1	1	3	0	0	0	0	3	0	4	70%	1	2	1	2	0	3	0	0	0	4	2	0	1
127	1	1	1	1	1	2	5	1	0	0	0	0	0	0	70%	1	2	1	2	0	0	0	0	0	0	2	0	0
581	1	1	1	1	1	2	5	1	0	0	0	0	0	0	70%	1	2	1	2	0	0	0	0	0	0	2	0	0
382	0	1	1	1	1	1	2	0	0	0	0	3	0	4	70%	1	2	1	2	1	4	0	0	1	5	2	1	1
671	0	1	0	1	1	3	6	1	0	0	0	0	0	0	70%	1	2	1	2	2	2	0	0	2	2	2	1	0
532	2	2	2	2	1	2	4	1	0	0	0	0	0	0	70%	1	2	1	2	1	1	0	0	1	1	2	1	0
891	1	1	1	1	1	3	6	1	0	0	0	0	0	0	70%	1	2	1	2	1	1	0	0	1	1	2	1	0
217	0	1	0	1	1	3	6	1	0	0	0	0	0	0	70%	1	2	1	2	0	0	0	0	0	0	2	0	0
837	0	1	1	1	1	1	3	0	0	0	0	4	0	4	70%	1	2	1	2	1	5	0	0	1	5	2	1	1
824	0	1	1	1	1	1	2	0	0	0	0	4	0	4	70%	1	2	1	2	0	4	0	0	0	4	2	0	1
839	0	1	1	1	1	1	2	0	0	0	0	4	0	4	70%	1	2	1	2	0	4	0	0	0	4	2	0	1
369	0	1	1	1	1	1	3	0	0	0	0	3	0	4	70%	1	2	1	2	0	3	0	0	0	4	2	0	1
754	1	1	1	1	1	3	5	1	0	0	0	0	0	0	70%	1	2	1	2	0	0	0	0	0	0	2	0	0
489	0	0	1	0	1	2	2	0	0	0	0	4	0	4	70%	1	2	1	2	0	4	0	0	0	4	2	0	1
481	0	1	1	1	1	1	2	0	0	0	0	4	0	4	70%	1	2	1	2	0	4	0	0	0	4	2	0	1
463	0	1	1	1	1	1	2	0	0	0	0	4	0	4	70%	1	2	1	2	0	4	0	0	0	4	2	0	1
753	1	0	1	1	1	3	4	1	0	0	0	0	0	0	70%	1	2	1	2	1	1	0	0	1	1	2	1	0
377	0	1	1	1	1	1	4	1	0	0	0	0	0	0	70%	1	2	1	2	0	0	0	0	0	0	2	0	0
361	0	1	1	1	1	1	3	0	0	0	0	3	0	4	70%	1	2	1	2	0	3	0	0	0	4	2	0	1
359	0	1	1	1	1	1	3	0	0	0	0	3	0	4	70%	1	2	1	2	0	3	0	0	0	4	2	0	1
486	0	1	1	1	1	1	2	0	0	0	0	4	0	4	70%	1	2	1	2	0	4	0	0	0	4	2	0	1
535	1	1	1	1	1	3	6	1	0	0	0	0	0	0	70%	1	2	1	2	0	0	0	0	0	0	2	0	0
71	1	1	1	1	1	3	2	0	0	4	4	0	0	0	70%	1	2	1	2	0	0	0	0	0	0	2	0	0
888	2	2	2	2	1	2	4	1	0	0	0	0	0	0	70%	1	2	1	2	0	0	0	0	0	0	2	0	0
78	2	2	2	2	1	2	4	1	0	0	0	0	0	0	70%	1	2	1	2	0	0	0	0	0	0	2	0	0
806	0	0	1	0	1	1	2	0	0	0	0	4	0	4	70%	1	2	1	2	0	4	0	0	0	4	2	0	1
397	0	1	1	1	1	1	3	0	0	0	0	4	0	4	70%	1	2	1	2	0	4	0	0	0	4	2	0	1
881	1	1	1	1	1	3	2	0	0	4	4	0	0	0	70%	1	2	1	2	0	0	0	0	0	0	2	0	0
351	0	1	1	1	1	1	2	0	0	0	0	3	0	4	70%	1	2	1	2	0	3	0	0	0	4	2	0	1
396	0	1	1	1	1	1	2	0	0	0	0	4	0	4	70%	1	2	1	2	0	4	0	0	0	4	2	0	1
810	0	2	2	2	1	2	3	0	0	0	0	4	0	4	70%	1	2	1	2	0	4	0	0	0	4	2	0	1
266	1	0	0	0	1	3	4	1	0	0	0	0	0	0	70%	1	2	1	2	0	0	0	0	0	0	2	0	0
845	0	1	1	1	1	1	4	1	0	0	0	0	0	0	70%	1	2	1	2	1	1	0	0	1	1	2	1	0
819	0	1	1	1	1	1	2	0	0	0	0	4	0	4	70%	1	2	1	2	0	4	0	0	0	4	2	0	1
394	0	1	1	1	1	1	4	1	0	0	0	0	0	0	70%	1	2	1	2	0	0	0	0	0	0	2	0	0
469	0	1	1	1	1	1	3	0	0	1	1	4	0	4	70%	1	2	1	2	0	4	0	0	0	4	2	0	1
285	1	0	1	1	1	3	4	1	0	0	0	0	0	0	70%	1	2	1	2	0	0	0	0	0	0	2	0	0
842	0	1	1	1	1	1	2	0	0	0	0	4	0	4	70%	1	2	1	2	0	4	0	0	0	4	2	0	1
616	1	1	1	1	1	3	4	1	0	0	0	0	0	0	70%	1	2	1	2	0	0	0	0	0	0	2	0	0
392	0	0	0	0	1	1	3	0	0	0	0	4	0	4	70%	1	2	1	2	0	4	0	0	0	4	2	0	1
338	0	0	1	0	1	1	2	0	0	0	0	3	0	4	70%	1	2	1	2	0	3	0	0	0	4	2	0	1
843	0	1	1	1	1	1	3	0	0	0	0	4	0	4	70%	1	2	1	2	0	4	0	0	0	4	2	0	1
462	0	0	1	1	1	1	2	0	0	0	0	4	0	4	70%	1	2	1	2	1	5	0	0	1	5	2	1	1
623	0	0	0	0	0	4	3	0	1	0	1	0	0	0	71%	1	2	1	2	0	0	0	0	0	0	2	0	0
169	0	0	0	0	0	4	3	0	1	0	1	0	0	0	71%	1	2	1	2	0	0	0	0	0	0	2	0	0
70	0	0	0	0	0	4	3	0	0	1	1	0	0	0	71%	1	2	1	2	0	0	0	0	0	0	2	0	0
880	0	0	0	0	0	4	3	0	0	1	1	0	0	0	71%	1	2	1	2	0	0	0	0	0	0	2	0	0
171	1	1	1	1	1	2	2	0	1	0	1	0	0	0	72%	1	2	1	2	0	0	0	0	0	0	2	0	0
805	0	0	0	0	1	0	3	0	0	0	0	4	0	4	72%	1	2	1	2	0	4	0	0	0	4	2	0	1
332	0	1	0	0	1	0	2	0	0	0	0	3	0	4	72%	1	2	1	2	0	3	0	0	0	4	2	0	1
807	0	1	1	1	1	0	3	0	0	0	0	4	0	4	72%	1	2	1	2	0	4	0	0	0	4	2	0	1
322	0	1	0	0	1	0	3	0	0	0	0	3	0	4	72%	1	2	1	2	0	3	0	0	0	4	2	0	1
310	0	0	0	1	1	0	2	0	0	1	1	3	0	4	72%	1	2	1	2	0	3	0	0	0	4	2	0	1
493	0	1	0	0	1	0	2	0	0	1	1	4	0	4	72%	1	2	1	2	1	5	0	0	1	5	2	1	1
778	0	0	0	1	1	0	2	0	0	1	1	4	0	4	72%	1	2	1	2	0	4	0	0	0	4	2	0	1
625	1	1	1	1	1	2	2	0	1	0	1	0	0	0	72%	1	2	1	2	0	0	0	0	0	0	2	0	0
337	0	0	0	0	1	0	3	0	0	0	0	3	0	4	72%	1	2	1	2	0	3	0	0	0	4	2	0	1
339	0	1	1	1	1	0	3	0	0	0	0	3	0	4	72%	1	2	1	2	0	3	0	0	0	4	2	0	1
461	0	1	1	0	1	0	3	0	0	0	0	4	0	4	72%	1	2	1	2	0	4	0	0	0	4	2	0	1
454	0	1	0	0	1	0	3	0	0	0	0	4	0	4	72%	1	2	1	2	0	4	0	0	0	4	2	0	1
790	0	1	0	0	1	0	3	0	0	0	0	4	0	4	72%	1	2	1	2	0	4	0	0	0	4	2	0	1
455	0	1	1	1	1	0	3	0	0	0	0	4	0	4	72%	1	2	1	2	0	4	0	0	0	4	2	0	1
800	0	1	0	0	1	0	2	0	0	0	0	4	0	4	72%	1	2	1	2	0	4	0	0	0	4	2	0	1
28	0	0	0	0	0	5	5	1	0	0	0	0	0	0	74%	1	2	1	2	0	0	0	0	0	0	2	0	0
186	0	0	0	0	0	5	5	1	0	0	0	0	0	0	74%	1	2	1	2	0	0	0	0	0	0	2	0	0
640	0	0	0	0	0	5	5	1	0	0	0	0	0	0	74%	1	2	1	2	0	0	0	0	0	0	2	0	0
669	0	0	0	0	0	4	5	1	0	0	0	0	0	0	74%	1	2	1	2	0	0	0	0	0	0	2	0	0
150	0	0	0	0	0	4	4	1	0	0	0	0	0	0	74%	1	2	1	2	0	0	0	0	0	0	2	0	0
660	0	0	0	0	0	4	4	1	0	0	0	0	0	0	74%	1	2	1	2	1	1	0	0	1	1	2	1	0
44	0	0	0	0	0	5	4	1	0	0	0	0	0	0	74%	1	2	1	2	0	0	0	0	0	0	2	0	0
193	0	0	0	0	0	4	6	1	0	0	0	0	0	0	74%	1	2	1	2	0	0	0	0	0	0	2	0	0
747	0	0	0	0	0	5	4	1	0	0	0	0	0	0	74%	1	2	1	2	0	0	0	0	0	0	2	0	0
181	0	0	0	0	0	4	6	1	0	0	0	0	0	0	74%	1	2	1	2	0	0	0	0	0	0	2	0	0
688	0	0	0	0	0	4	5	1	0	0	0	0	0	0	74%	1	2	1	2	0	0	0	0	0	0	2	0	0
854	0	0	0	0	0	5	4	1	0	0	0	0	0	0	74%	1	2	1	2	0	0	0	0	0	0	2	0	0
26	0	0	0	0	0	5	4	1	0	0	0	0	0	0	74%	1	2	1	2	0	0	0	0	0	0	2	0	0
674	0	0	0	0	0	4	5	1	0	0	0	0	0	0	74%	1	2	1	2	0	0	0	0	0	0	2	0	0
960	0	0	0	0	0	4	4	1	0	0	0	0	0	0	74%	1	2	1	2	0	0	0	0	0	0	2	0	0
641	0	0	0	0	0	5	4	1	0	0	0	0	0	0	74%	1	2	1	2	0	0	0	0	0	0	2	0	0
187	0	0	0	0	0	5	4	1	0	0	0	0	0	0	74%	1	2	1	2	0	0	0	0	0	0	2	0	0
709	0	0	1	0	0	5	6	1	0	0	0	0	0	0	74%	1	2	1	2	0	0	0	0	0	0	2	0	0
701	0	0	0	0	0	4	4	1	0	0	0	0	0	0	74%	1	2	1	2	0	0	0	0	0	0	2	0	0
24	0	0	0	0	0	5	5	1	0	0	0	0	0	0	74%	1	2	1	2	0	0	0	0	0	0	2	0	0
30	0	0	0	0	0	4	5	1	0	0	0	0	0	0	74%	1	2	1	2	0	0	0	0	0	0	2	0	0
647	0	0	0	0	0	4	6	1	0	0	0	0	0	0	74%	1	2	1	2	1	1	0	0	1	1	2	1	0
712	0	0	0	0	0	4	4	1	0	0	0	0	0	0	74%	1	2	1	2	0	0	0	0	0	0	2	0	0
702	0	0	0	0	0	4	6	1	0	0	0	0	0	0	74%	1	2	1	2	0	0	0	0	0	0	2	0	0
172	0	0	0	0	0	4	6	1	0	0	0	0	0	0	74%	1	2	1	2	0	0	0	0	0	0	2	0	0
22	0	0	0	0	0	5	4	1	0	0	0	0	0	0	74%	1	2	1	2	0	0	0	0	0	0	2	0	0
180	0	0	0	0	0	4	5	1	0	0	0	0	0	0	74%	1	2	1	2	0	0	0	0	0	0	2	0	0
861	0	0	0	0	0	2	4	1	0	0	0	0	0	0	81%	1	1	1	1	0	0	0	0	0	0	1	0	0
205	0	0	0	0	0	3	3	0	0	7	7	0	0	0	81%	1	1	1	1	0	0	0	0	0	0	1	0	0
956	0	0	0	0	0	3	4	1	0	0	0	0	0	0	81%	1	1	1	1	0	0	0	0	0	0	1	0	0
218	0	0	1	0	0	2	6	1	0	0	0	0	0	0	81%	1	1	1	1	0	0	0	0	0	0	1	0	0
170	0	0	0	0	0	2	4	1	0	0	0	0	0	0	81%	1	1	1	1	0	0	0	0	0	0	1	0	0
676	0	0	0	0	0	2	4	1	0	0	0	0	0	0	81%	1	1	1	1	0	0	0	0	0	0	1	0	0
946	0	0	0	0	0	2	4	1	0	0	0	0	0	0	81%	1	1	1	1	0	0	0	0	0	0	1	0	0
304	0	0	0	0	0	1	2	0	0	0	0	5	0	5	81%	1	1	1	1	0	5	0	0	0	5	1	0	1
961	0	0	0	0	0	3	4	1	0	0	0	0	0	0	81%	1	1	1	1	0	0	0	0	0	0	1	0	0
952	0	0	0	0	0	2	4	1	0	0	0	0	0	0	81%	1	1	1	1	0	0	0	0	0	0	1	0	0
151	0	0	0	0	0	3	4	1	0	0	0	0	0	0	81%	1	1	1	1	0	0	0	0	0	0	1	0	0
751	0	0	0	0	0	3	5	1	0	0	0	0	0	0	81%	1	1	1	1	0	0	0	0	0	0	1	0	0
772	0	0	0	0	0	1	2	0	0	0	0	5	0	5	81%	1	1	1	1	0	5	0	0	0	5	1	0	1
298	0	0	0	0	0	3	4	1	0	0	0	0	0	0	81%	1	1	1	1	0	0	0	0	0	0	1	0	0
730	0	0	0	0	0	2	4	1	0	0	0	0	0	0	81%	1	1	1	1	0	0	0	0	0	0	1	0	0
957	0	0	0	0	0	3	4	1	0	0	0	0	0	0	81%	1	1	1	1	0	0	0	0	0	0	1	0	0
222	0	0	0	0	0	2	4	1	0	0	0	0	0	0	81%	1	1	1	1	0	0	0	0	0	0	1	0	0
672	0	0	1	0	0	2	6	1	0	0	0	0	0	0	81%	1	1	1	1	0	0	0	0	0	0	1	0	0
197	0	0	0	0	0	3	5	1	0	0	0	0	0	0	81%	1	1	1	1	0	0	0	0	0	0	1	0	0
262	0	0	0	0	0	2	4	1	0	0	0	0	0	0	81%	1	1	1	1	0	0	0	0	0	0	1	0	0
690	0	0	0	0	0	2	4	1	0	0	0	0	0	0	81%	1	1	1	1	0	0	0	0	0	0	1	0	0
659	0	0	0	0	0	3	3	0	0	7	7	0	0	0	81%	1	1	1	1	0	0	0	0	0	0	1	0	0
434	1	1	1	1	1	5	3	0	0	0	0	0	0	0	81%	1	1	1	1	0	0	0	0	0	0	1	0	0
178	0	0	0	0	0	3	6	1	0	0	0	0	0	0	81%	1	1	1	1	0	0	0	0	0	0	1	0	0
159	0	0	0	0	0	3	5	1	0	0	0	0	0	0	81%	1	1	1	1	0	0	0	0	0	0	1	0	0
883	0	0	0	0	0	3	4	1	0	0	0	0	0	0	81%	1	1	1	1	0	0	0	0	0	0	1	0	0
236	0	0	0	0	0	3	5	1	0	0	0	0	0	0	81%	1	1	1	1	0	0	0	0	0	0	1	0	0
624	0	0	0	0	0	2	4	1	0	0	0	0	0	0	81%	1	1	1	1	0	0	0	0	0	0	1	0	0
167	0	0	0	0	0	3	4	1	0	0	0	0	0	0	81%	1	1	1	1	0	0	0	0	0	0	1	0	0
763	0	0	0	0	0	3	5	1	0	0	0	0	0	0	81%	1	1	1	1	0	0	0	0	0	0	1	0	0
283	0	0	0	0	0	3	5	1	0	0	0	0	0	0	81%	1	1	1	1	0	0	0	0	0	0	1	0	0
865	0	0	0	1	0	3	4	1	0	0	0	0	0	0	81%	1	1	1	1	0	0	0	0	0	0	1	0	0
226	0	0	0	0	0	3	5	1	0	0	0	0	0	0	81%	1	1	1	1	0	0	0	0	0	0	1	0	0
295	0	0	0	0	0	3	5	1	0	0	0	0	0	0	81%	1	1	1	1	0	0	0	0	0	0	1	0	0
228	0	0	0	0	0	2	5	1	0	0	0	0	0	0	81%	1	1	1	1	0	0	0	0	0	0	1	0	0
596	0	0	0	0	0	2	4	1	0	0	0	0	0	0	81%	1	1	1	1	0	0	0	0	0	0	1	0	0
136	0	0	0	0	0	2	4	1	0	0	0	0	0	0	81%	1	1	1	1	0	0	0	0	0	0	1	0	0
233	0	0	0	0	0	4	4	1	0	0	0	0	0	0	81%	1	1	1	1	0	0	0	0	0	0	1	0	0
430	1	1	1	1	1	4	3	0	0	0	0	0	0	0	81%	1	1	1	1	0	0	0	0	0	0	1	0	0
694	0	0	0	0	0	3	5	1	0	0	0	0	0	0	81%	1	1	1	1	0	0	0	0	0	0	1	0	0
511	0	0	0	0	0	3	4	1	0	0	0	0	0	0	81%	1	1	1	1	0	0	0	0	0	0	1	0	0
632	0	0	0	0	0	3	6	1	0	0	0	0	0	0	81%	1	1	1	1	0	0	0	0	0	0	1	0	0
142	0	0	0	0	0	2	4	1	0	0	0	0	0	0	81%	1	1	1	1	0	0	0	0	0	0	1	0	0
739	0	0	0	0	0	2	4	1	0	0	0	0	0	0	81%	1	1	1	1	0	0	0	0	0	0	1	0	0
184	1	0	1	1	1	4	3	0	0	0	0	0	0	0	81%	1	1	1	1	0	0	0	0	0	0	1	0	0
153	0	0	0	0	0	2	4	1	0	1	1	0	0	0	81%	1	1	1	1	0	0	0	0	0	0	1	0	0
651	0	0	0	0	0	3	5	1	0	0	0	0	0	0	81%	1	1	1	1	0	0	0	0	0	0	1	0	0
73	0	0	0	0	0	3	4	1	0	0	0	0	0	0	81%	1	1	1	1	0	0	0	0	0	0	1	0	0
284	0	0	0	0	0	3	4	1	0	0	0	0	0	0	81%	1	1	1	1	0	0	0	0	0	0	1	0	0
590	0	0	0	0	0	2	4	1	0	0	0	0	0	0	81%	1	1	1	1	0	0	0	0	0	0	1	0	0
147	0	0	0	0	0	3	4	1	0	0	0	0	0	0	81%	1	1	1	1	0	0	0	0	0	0	1	0	0
605	0	0	0	0	0	3	4	1	0	0	0	0	0	0	81%	1	1	1	1	0	0	0	0	0	0	1	0	0
645	0	0	0	0	0	3	6	1	0	0	0	0	0	0	81%	1	1	1	1	0	0	0	0	0	0	1	0	0
234	0	0	0	0	0	4	6	1	0	0	0	0	0	0	81%	1	1	1	1	0	0	0	0	0	0	1	0	0
944	0	0	0	0	0	3	4	1	0	0	0	0	0	0	81%	1	1	1	1	0	0	0	0	0	0	1	0	0
134	0	0	0	0	0	3	4	1	0	0	0	0	0	0	81%	1	1	1	1	0	0	0	0	0	0	1	0	0
146	0	0	0	0	0	3	4	1	0	0	0	0	0	0	81%	1	1	1	1	0	0	0	0	0	0	1	0	0
55	0	0	0	1	0	3	4	1	0	0	0	0	0	0	81%	1	1	1	1	0	0	0	0	0	0	1	0	0
12	0	0	0	0	0	3	4	1	0	0	0	0	0	0	81%	1	1	1	1	0	0	0	0	0	0	1	0	0
601	0	0	0	0	0	3	4	1	0	0	0	0	0	0	81%	1	1	1	1	0	0	0	0	0	0	1	0	0
718	0	0	0	0	0	3	4	1	0	0	0	0	0	0	81%	1	1	1	1	0	0	0	0	0	0	1	0	0
191	0	0	0	0	0	3	6	1	0	0	0	0	0	0	81%	1	1	1	1	0	0	0	0	0	0	1	0	0
848	1	0	0	0	0	0	2	0	0	0	0	6	0	6	81%	1	1	1	1	0	6	0	0	0	6	1	0	1
271	0	0	0	0	0	2	4	1	0	0	0	0	0	0	81%	1	1	1	1	0	0	0	0	0	0	1	0	0
579	0	0	0	0	0	3	5	1	0	0	0	0	0	0	81%	1	1	1	1	0	0	0	0	0	0	1	0	0
125	0	0	0	0	0	3	5	1	0	0	0	0	0	0	81%	1	1	1	1	0	0	0	0	0	0	1	0	0
935	0	0	0	0	0	3	5	1	0	0	0	0	0	0	81%	1	1	1	1	0	0	0	0	0	0	1	0	0
766	0	0	0	0	0	3	4	1	0	0	0	0	0	0	81%	1	1	1	1	0	0	0	0	0	0	1	0	0
600	0	0	0	0	0	3	4	1	0	0	0	0	0	0	81%	1	1	1	1	0	0	0	0	0	0	1	0	0
704	0	0	0	0	0	3	5	1	0	0	0	0	0	0	81%	1	1	1	1	0	0	0	0	0	0	1	0	0
638	1	0	1	1	1	4	3	0	0	0	0	0	0	0	81%	1	1	1	1	0	0	0	0	0	0	1	0	0
696	0	0	0	0	0	2	5	1	0	0	0	0	0	0	81%	1	1	1	1	0	0	0	0	0	0	1	0	0
380	1	0	0	0	0	0	2	0	0	0	0	6	0	6	81%	1	1	1	1	0	6	0	0	0	6	1	0	1
588	0	0	0	0	0	3	4	1	0	0	0	0	0	0	81%	1	1	1	1	0	0	0	0	0	0	1	0	0
527	0	0	0	0	0	3	4	1	0	0	0	0	0	0	81%	1	1	1	1	0	0	0	0	0	0	1	0	0
752	0	0	0	0	0	3	4	1	0	0	0	0	0	0	81%	1	1	1	1	0	0	0	0	0	0	1	0	0
621	0	0	0	0	0	3	4	1	0	0	0	0	0	0	81%	1	1	1	1	0	0	0	0	0	0	1	0	0
425	1	0	0	1	1	5	3	0	0	0	0	0	0	0	81%	1	1	1	1	0	0	0	0	0	0	1	0	0
51	0	0	0	0	0	2	4	1	0	0	0	0	0	0	81%	1	1	1	1	0	0	0	0	0	0	1	0	0
969	0	0	0	0	0	3	5	1	0	0	0	0	0	0	81%	1	1	1	1	0	0	0	0	0	0	1	0	0
250	0	0	0	0	0	3	4	1	0	0	0	0	0	0	81%	1	1	1	1	0	0	0	0	0	0	1	0	0
613	0	0	0	0	0	3	5	1	0	0	0	0	0	0	81%	1	1	1	1	0	0	0	0	0	0	1	0	0
524	0	0	0	0	0	2	4	1	0	0	0	0	0	0	81%	1	1	1	1	0	0	0	0	0	0	1	0	0
324	0	0	0	0	0	0	2	0	0	0	0	3	0	4	83%	1	1	1	1	0	3	0	0	0	4	1	0	1
803	0	0	0	1	0	0	2	0	0	0	0	4	0	4	83%	1	1	1	1	0	4	0	0	0	4	1	0	1
367	0	0	0	0	0	0	3	0	0	0	0	3	0	4	83%	1	1	1	1	0	3	0	0	0	4	1	0	1
388	0	0	0	0	0	0	2	0	0	2	2	4	0	4	83%	1	1	1	1	0	4	0	0	0	4	1	0	1
381	0	0	0	0	0	0	2	0	0	0	0	3	0	4	83%	1	1	1	1	0	3	0	0	0	4	1	0	1
355	0	0	0	0	0	0	2	0	0	0	0	3	0	4	83%	1	1	1	1	0	3	0	0	0	4	1	0	1
334	0	0	0	0	0	0	2	0	0	0	0	3	0	4	83%	1	1	1	1	0	3	0	0	0	4	1	0	1
363	0	0	0	0	0	0	3	0	0	0	0	3	0	4	83%	1	1	1	1	0	3	0	0	0	4	1	0	1
376	0	0	0	0	0	2	3	0	0	0	0	3	0	4	83%	1	1	1	1	0	3	0	0	0	4	1	0	1
781	0	0	0	0	0	0	2	0	0	1	1	4	0	4	83%	1	1	1	1	0	4	0	0	0	4	1	0	1
804	0	0	0	0	0	0	2	0	0	0	0	4	0	4	83%	1	1	1	1	0	4	0	0	0	4	1	0	1
370	0	0	0	0	0	0	2	0	0	0	0	3	0	4	83%	1	1	1	1	0	3	0	0	0	4	1	0	1
383	0	0	0	0	0	0	3	0	0	0	0	3	0	4	83%	1	1	1	1	0	3	0	0	0	4	1	0	1
835	0	0	0	0	0	0	3	0	0	0	0	4	0	4	83%	1	1	1	1	0	4	0	0	0	4	1	0	1
313	0	0	0	0	0	0	2	0	0	1	1	3	0	4	83%	1	1	1	1	0	3	0	0	0	4	1	0	1
801	0	0	0	0	0	1	3	0	0	0	0	4	0	4	83%	1	1	1	1	0	4	0	0	0	4	1	0	1
782	0	0	0	0	0	0	2	0	0	0	0	4	0	4	83%	1	1	1	1	0	4	0	0	0	4	1	0	1
831	0	0	0	0	0	0	3	0	0	0	0	4	0	4	83%	1	1	1	1	0	4	0	0	0	4	1	0	1
314	0	0	0	0	0	0	2	0	0	0	0	3	0	4	83%	1	1	1	1	0	3	0	0	0	4	1	0	1
329	0	0	1	0	0	0	3	0	0	1	1	3	0	4	83%	1	1	1	1	0	3	0	0	0	4	1	0	1
328	0	0	0	0	0	0	2	0	0	0	0	3	0	4	83%	1	1	1	1	0	3	0	0	0	4	1	0	1
815	0	0	1	0	0	0	3	0	0	0	0	4	0	4	83%	1	1	1	1	0	4	0	0	0	4	1	0	1
797	0	0	1	0	0	0	3	0	0	1	1	4	0	4	83%	1	1	1	1	0	4	0	0	0	4	1	0	1
336	0	0	0	0	0	0	2	0	0	0	0	3	0	4	83%	1	1	1	1	0	3	0	0	0	4	1	0	1
823	0	0	0	0	0	0	2	0	0	0	0	4	0	4	83%	1	1	1	1	0	4	0	0	0	4	1	0	1
844	0	0	0	0	0	2	3	0	0	0	0	4	0	4	83%	1	1	1	1	0	4	0	0	0	4	1	0	1
833	0	0	0	0	0	0	2	0	0	0	0	4	0	4	83%	1	1	1	1	0	4	0	0	0	4	1	0	1
802	0	0	0	0	0	0	2	0	0	0	0	4	0	4	83%	1	1	1	1	0	4	0	0	0	4	1	0	1
335	0	0	0	1	0	0	2	0	0	0	0	3	0	4	83%	1	1	1	1	0	3	0	0	0	4	1	0	1
792	0	0	0	0	0	0	2	0	0	0	0	4	0	4	83%	1	1	1	1	0	4	0	0	0	4	1	0	1
384	0	0	0	0	0	0	3	0	0	0	0	3	0	4	83%	1	1	1	1	0	3	0	0	0	4	1	0	1
796	0	0	0	0	0	0	2	0	0	0	0	4	0	4	83%	1	1	1	1	0	4	0	0	0	4	1	0	1
393	0	0	0	0	0	2	2	0	0	0	0	4	0	4	83%	1	1	1	1	0	4	0	0	0	4	1	0	1
838	0	0	0	0	0	0	2	0	0	0	0	4	0	4	83%	1	1	1	1	0	4	0	0	0	4	1	0	1
333	0	0	0	0	0	1	3	0	0	0	0	3	0	4	83%	1	1	1	1	0	3	0	0	0	4	1	0	1
357	0	0	0	0	0	0	2	0	0	0	0	3	0	4	83%	1	1	1	1	0	3	0	0	0	4	1	0	1
365	0	0	0	0	0	0	2	0	0	0	0	3	0	4	83%	1	1	1	1	0	3	0	0	0	4	1	0	1
347	0	0	1	0	0	0	3	0	0	0	0	3	0	4	83%	1	1	1	1	0	3	0	0	0	4	1	0	1
825	0	0	0	0	0	0	2	0	0	0	0	4	0	4	83%	1	1	1	1	0	4	0	0	0	4	1	0	1
343	0	0	0	0	0	0	3	0	0	0	0	3	0	4	83%	1	1	1	1	0	3	0	0	0	4	1	0	1
811	0	0	0	0	0	0	3	0	0	0	0	4	0	4	83%	1	1	1	1	0	4	0	0	0	4	1	0	1
390	0	0	0	0	0	2	2	0	0	0	0	4	0	4	83%	1	1	1	1	0	4	0	0	0	4	1	0	1
138	0	0	0	0	0	2	2	0	1	0	1	0	0	0	85%	1	1	1	1	0	0	0	0	0	0	1	0	0
592	0	0	0	0	0	2	2	0	1	0	1	0	0	0	85%	1	1	1	1	0	0	0	0	0	0	1	0	0
587	0	0	0	0	0	4	3	0	0	0	0	0	0	0	87%	1	1	1	1	0	0	0	0	0	0	1	0	0
736	0	0	0	0	0	4	3	0	0	0	0	0	0	0	87%	1	1	1	1	0	0	0	0	0	0	1	0	0
124	0	0	0	0	0	4	2	0	0	0	0	0	0	0	87%	1	1	1	1	0	0	0	0	0	0	1	0	0
719	0	0	0	0	0	4	3	0	0	0	0	0	0	0	87%	1	1	1	1	0	0	0	0	0	0	1	0	0
744	0	0	0	0	0	4	3	0	0	0	0	0	0	0	87%	1	1	1	1	0	0	0	0	0	0	1	0	0
934	0	0	0	0	0	4	2	0	0	0	0	0	0	0	87%	1	1	1	1	0	0	0	0	0	0	1	0	0
882	0	0	0	0	0	4	3	0	0	0	0	0	0	0	87%	1	1	1	1	0	0	0	0	0	0	1	0	0
693	0	0	0	0	0	4	3	0	0	0	0	0	0	0	87%	1	1	1	1	0	0	0	0	0	0	1	0	0
207	0	0	0	0	0	4	3	0	0	0	0	0	0	0	87%	1	1	1	1	0	0	0	0	0	0	1	0	0
225	0	0	0	0	0	4	3	0	0	0	0	0	0	0	87%	1	1	1	1	0	0	0	0	0	0	1	0	0
133	0	0	0	0	0	4	3	0	0	0	0	0	0	0	87%	1	1	1	1	0	0	0	0	0	0	1	0	0
72	0	0	0	0	0	4	3	0	0	0	0	0	0	0	87%	1	1	1	1	0	0	0	0	0	0	1	0	0
251	0	0	0	0	0	4	3	0	0	0	0	0	0	0	87%	1	1	1	1	0	0	0	0	0	0	1	0	0
526	0	0	0	0	0	4	3	0	0	0	0	0	0	0	87%	1	1	1	1	0	0	0	0	0	0	1	0	0
63	0	0	0	0	0	4	2	0	0	0	0	0	0	0	87%	1	1	1	1	0	0	0	0	0	0	1	0	0
661	0	0	0	0	0	4	3	0	0	0	0	0	0	0	87%	1	1	1	1	0	0	0	0	0	0	1	0	0
617	0	0	0	0	0	4	3	0	0	0	0	0	0	0	87%	1	1	1	1	0	0	0	0	0	0	1	0	0
268	0	0	0	0	0	4	3	0	0	0	0	0	0	0	87%	1	1	1	1	0	0	0	0	0	0	1	0	0
973	0	0	0	0	0	4	3	0	0	0	0	0	0	0	87%	1	1	1	1	0	0	0	0	0	0	1	0	0
276	0	0	0	0	0	4	3	0	0	0	0	0	0	0	87%	1	1	1	1	0	0	0	0	0	0	1	0	0
578	0	0	0	0	0	4	2	0	0	0	0	0	0	0	87%	1	1	1	1	0	0	0	0	0	0	1	0	0
873	0	0	0	0	0	4	2	0	0	0	0	0	0	0	87%	1	1	1	1	0	0	0	0	0	0	1	0	0
943	0	0	0	0	0	4	3	0	0	0	0	0	0	0	87%	1	1	1	1	0	0	0	0	0	0	1	0	0
163	0	0	0	0	0	4	3	0	0	0	0	0	0	0	87%	1	1	1	1	0	0	0	0	0	0	1	0	0
563	1	1	1	1	1	3	2	0	0	0	0	0	0	0	88%	1	1	1	1	0	0	0	0	0	0	1	0	0
540	1	1	1	1	1	3	3	0	0	0	0	0	0	0	88%	1	1	1	1	0	0	0	0	0	0	1	0	0
740	0	0	1	1	1	3	3	0	0	0	0	0	0	0	88%	1	1	1	1	0	0	0	0	0	0	1	0	0
887	1	1	1	1	1	3	2	0	0	0	0	0	0	0	88%	1	1	1	1	0	0	0	0	0	0	1	0	0
953	1	1	1	1	1	2	2	0	0	0	0	0	0	0	88%	1	1	1	1	0	0	0	0	0	0	1	0	0
738	0	0	1	1	1	3	3	0	0	0	0	0	0	0	88%	1	1	1	1	0	0	0	0	0	0	1	0	0
560	1	1	1	1	1	3	2	0	0	0	0	0	0	0	88%	1	1	1	1	0	0	0	0	0	0	1	0	0
598	1	1	1	1	1	2	3	0	0	0	0	0	0	0	88%	1	1	1	1	0	0	0	0	0	0	1	0	0
630	1	1	1	1	1	2	2	0	0	0	0	0	0	0	88%	1	1	1	1	0	0	0	0	0	0	1	0	0
892	1	1	1	1	1	2	2	0	0	0	0	0	0	0	88%	1	1	1	1	0	0	0	0	0	0	1	0	0
609	1	1	1	1	1	3	3	0	0	0	0	0	0	0	88%	1	1	1	1	0	0	0	0	0	0	1	0	0
896	1	1	1	1	1	3	3	0	0	0	0	0	0	0	88%	1	1	1	1	0	0	0	0	0	0	1	0	0
916	1	1	1	1	1	3	2	0	0	0	0	0	0	0	88%	1	1	1	1	0	0	0	0	0	0	1	0	0
741	0	0	1	1	1	3	2	0	0	0	0	0	0	0	88%	1	1	1	1	0	0	0	0	0	0	1	0	0
699	1	1	1	1	1	3	3	0	0	0	0	0	0	0	88%	1	1	1	1	0	0	0	0	0	0	1	0	0
737	1	1	1	0	1	2	3	0	0	0	0	0	0	0	88%	1	1	1	1	0	0	0	0	0	0	1	0	0
954	1	1	1	1	1	2	3	0	0	0	0	0	0	0	88%	1	1	1	1	0	0	0	0	0	0	1	0	0
597	1	1	1	1	1	2	2	0	0	0	0	0	0	0	88%	1	1	1	1	0	0	0	0	0	0	1	0	0
874	1	1	1	1	1	2	3	0	0	0	0	0	0	0	88%	1	1	1	1	0	0	0	0	0	0	1	0	0
965	1	1	1	1	1	3	3	0	0	0	0	0	0	0	88%	1	1	1	1	0	0	0	0	0	0	1	0	0
536	1	1	1	1	1	2	2	0	0	0	0	0	0	0	88%	1	1	1	1	0	0	0	0	0	0	1	0	0
919	1	1	1	1	1	3	2	0	0	0	0	0	0	0	88%	1	1	1	1	0	0	0	0	0	0	1	0	0
890	1	1	1	0	1	2	3	0	0	0	0	0	0	0	88%	1	1	1	1	0	0	0	0	0	0	1	0	0
758	1	1	1	1	1	3	3	0	0	0	0	0	0	0	88%	1	1	1	1	0	0	0	0	0	0	1	0	0
77	1	1	1	1	1	3	2	0	0	0	0	0	0	0	88%	1	1	1	1	0	0	0	0	0	0	1	0	0
649	1	1	1	1	1	2	2	0	0	0	0	0	0	0	88%	1	1	1	1	0	0	0	0	0	0	1	0	0
583	0	0	0	0	0	2	2	0	0	0	0	0	0	0	94%	1	1	1	1	0	0	0	0	0	0	1	0	0
898	0	0	0	0	0	2	2	0	0	0	0	0	0	0	94%	1	1	1	1	0	0	0	0	0	0	1	0	0
289	0	0	0	0	0	3	3	0	0	0	0	0	0	0	94%	1	1	1	1	0	0	0	0	0	0	1	0	0
515	0	0	0	0	0	3	3	0	0	0	0	0	0	0	94%	1	1	1	1	0	0	0	0	0	0	1	0	0
673	0	0	0	0	0	3	2	0	0	0	0	0	0	0	94%	1	1	1	1	0	0	0	0	0	0	1	0	0
966	0	0	0	0	0	3	3	0	0	0	0	0	0	0	94%	1	1	1	1	0	0	0	0	0	0	1	0	0
964	0	0	0	0	0	2	3	0	0	0	0	0	0	0	94%	1	1	1	1	0	0	0	0	0	0	1	0	0
545	0	0	0	0	0	2	2	0	0	0	0	0	0	0	94%	1	1	1	1	0	0	0	0	0	0	1	0	0
931	0	0	0	0	0	3	3	0	0	0	0	0	0	0	94%	1	1	1	1	0	0	0	0	0	0	1	0	0
214	0	0	0	0	0	2	2	0	0	0	0	0	0	0	94%	1	1	1	1	0	0	0	0	0	0	1	0	0
546	0	0	0	0	0	2	3	0	0	0	0	0	0	0	94%	1	1	1	1	0	0	0	0	0	0	1	0	0
92	0	0	0	0	0	2	3	0	0	0	0	0	0	0	94%	1	1	1	1	0	0	0	0	0	0	1	0	0
123	0	0	0	0	0	3	2	0	0	0	0	0	0	0	94%	1	1	1	1	0	0	0	0	0	0	1	0	0
610	0	0	0	0	0	3	3	0	0	0	0	0	0	0	94%	1	1	1	1	0	0	0	0	0	0	1	0	0
665	0	0	0	0	0	3	3	0	0	0	0	0	0	0	94%	1	1	1	1	0	0	0	0	0	0	1	0	0
933	0	0	0	0	0	3	2	0	0	0	0	0	0	0	94%	1	1	1	1	0	0	0	0	0	0	1	0	0
158	0	0	0	0	0	3	2	0	0	0	0	0	0	0	94%	1	1	1	1	0	0	0	0	0	0	1	0	0
551	0	0	0	0	0	2	2	0	0	0	0	0	0	0	94%	1	1	1	1	0	0	0	0	0	0	1	0	0
927	0	0	0	0	0	2	3	0	0	0	0	0	0	0	94%	1	1	1	1	0	0	0	0	0	0	1	0	0
297	0	0	0	0	0	3	3	0	0	0	0	0	0	0	94%	1	1	1	1	0	0	0	0	0	0	1	0	0
646	0	0	0	0	0	3	3	0	0	0	0	0	0	0	94%	1	1	1	1	0	0	0	0	0	0	1	0	0
612	0	0	0	0	0	3	2	0	0	0	0	0	0	0	94%	1	1	1	1	0	0	0	0	0	0	1	0	0
662	0	0	0	0	0	2	3	0	0	0	0	0	0	0	94%	1	1	1	1	0	0	0	0	0	0	1	0	0
627	0	0	0	0	0	2	2	0	0	0	0	0	0	0	94%	1	1	1	1	0	0	0	0	0	0	1	0	0
275	0	0	0	0	0	3	3	0	0	0	0	0	0	0	94%	1	1	1	1	0	0	0	0	0	0	1	0	0
245	0	0	0	0	0	3	2	0	0	0	0	0	0	0	94%	1	1	1	1	0	0	0	0	0	0	1	0	0
219	0	0	0	0	0	3	2	0	0	0	0	0	0	0	94%	1	1	1	1	0	0	0	0	0	0	1	0	0
716	0	0	0	0	0	2	2	0	0	0	0	0	0	0	94%	1	1	1	1	0	0	0	0	0	0	1	0	0
899	0	0	0	0	0	2	3	0	0	0	0	0	0	0	94%	1	1	1	1	0	0	0	0	0	0	1	0	0
88	0	0	0	0	0	2	2	0	0	0	0	0	0	0	94%	1	1	1	1	0	0	0	0	0	0	1	0	0
926	0	0	0	0	0	2	3	0	0	0	0	0	0	0	94%	1	1	1	1	0	0	0	0	0	0	1	0	0
668	0	0	0	0	0	2	2	0	0	0	0	0	0	0	94%	1	1	1	1	0	0	0	0	0	0	1	0	0
715	0	0	0	0	0	3	3	0	0	0	0	0	0	0	94%	1	1	1	1	0	0	0	0	0	0	1	0	0
129	0	0	0	0	0	2	2	0	0	0	0	0	0	0	94%	1	1	1	1	0	0	0	0	0	0	1	0	0
962	0	0	0	0	0	3	2	0	0	0	0	0	0	0	94%	1	1	1	1	0	0	0	0	0	0	1	0	0
117	0	0	0	0	0	2	3	0	0	0	0	0	0	0	94%	1	1	1	1	0	0	0	0	0	0	1	0	0
517	0	0	0	0	0	2	3	0	0	0	0	0	0	0	94%	1	1	1	1	0	0	0	0	0	0	1	0	0
902	0	0	0	0	0	2	3	0	0	0	0	0	0	0	94%	1	1	1	1	0	0	0	0	0	0	1	0	0
189	0	0	0	0	0	2	3	0	0	0	0	0	0	0	94%	1	1	1	1	0	0	0	0	0	0	1	0	0
96	0	0	0	0	0	2	2	0	0	0	0	0	0	0	94%	1	1	1	1	0	0	0	0	0	0	1	0	0
585	0	0	0	0	0	3	2	0	0	0	0	0	0	0	94%	1	1	1	1	0	0	0	0	0	0	1	0	0
577	0	0	0	0	0	3	2	0	0	0	0	0	0	0	94%	1	1	1	1	0	0	0	0	0	0	1	0	0
633	0	0	0	0	0	2	2	0	0	0	0	0	0	0	94%	1	1	1	1	0	0	0	0	0	0	1	0	0
970	0	0	0	0	0	2	2	0	0	0	0	0	0	0	94%	1	1	1	1	0	0	0	0	0	0	1	0	0
550	0	0	0	0	0	2	2	0	0	0	0	0	0	0	94%	1	1	1	1	0	0	0	0	0	0	1	0	0
949	0	0	0	0	0	2	2	0	0	0	0	0	0	0	94%	1	1	1	1	0	0	0	0	0	0	1	0	0
131	0	0	0	0	0	3	2	0	0	0	0	0	0	0	94%	1	1	1	1	0	0	0	0	0	0	1	0	0
575	0	0	0	0	0	3	3	0	0	0	0	0	0	0	94%	1	1	1	1	0	0	0	0	0	0	1	0	0
152	0	0	0	0	0	3	2	0	0	0	0	0	0	0	94%	1	1	1	1	0	0	0	0	0	0	1	0	0
968	0	0	0	0	0	3	2	0	0	0	0	0	0	0	94%	1	1	1	1	0	0	0	0	0	0	1	0	0
185	0	0	0	0	0	3	3	0	0	0	0	0	0	0	94%	1	1	1	1	0	0	0	0	0	0	1	0	0
629	0	0	0	0	0	2	2	0	0	0	0	0	0	0	94%	1	1	1	1	0	0	0	0	0	0	1	0	0
212	0	0	0	0	0	3	3	0	0	0	0	0	0	0	94%	1	1	1	1	0	0	0	0	0	0	1	0	0
281	0	0	0	0	0	3	3	0	0	0	0	0	0	0	94%	1	1	1	1	0	0	0	0	0	0	1	0	0
53	0	0	0	1	0	3	2	0	0	0	0	0	0	0	94%	1	1	1	1	0	0	0	0	0	0	1	0	0
223	0	0	0	0	0	2	2	0	0	0	0	0	0	0	94%	1	1	1	1	0	0	0	0	0	0	1	0	0
878	0	0	0	0	0	2	3	0	0	0	0	0	0	0	94%	1	1	1	1	0	0	0	0	0	0	1	0	0
518	0	0	0	0	0	2	3	0	0	0	0	0	0	0	94%	1	1	1	1	0	0	0	0	0	0	1	0	0
89	0	0	0	0	0	2	3	0	0	0	0	0	0	0	94%	1	1	1	1	0	0	0	0	0	0	1	0	0
901	0	0	0	0	0	2	2	0	0	0	0	0	0	0	94%	1	1	1	1	0	0	0	0	0	0	1	0	0
97	0	0	0	0	0	2	2	0	0	0	0	0	0	0	94%	1	1	1	1	0	0	0	0	0	0	1	0	0
199	0	0	0	0	0	2	3	0	0	0	0	0	0	0	94%	1	1	1	1	0	0	0	0	0	0	1	0	0
258	0	0	0	0	0	3	3	0	0	0	0	0	0	0	94%	1	1	1	1	0	0	0	0	0	0	1	0	0
91	0	0	0	0	0	2	2	0	0	0	0	0	0	0	94%	1	1	1	1	0	0	0	0	0	0	1	0	0
278	0	0	0	0	0	2	3	0	0	0	0	0	0	0	94%	1	1	1	1	1	1	0	0	1	1	1	1	0
542	0	0	0	0	0	2	2	0	0	0	0	0	0	0	94%	1	1	1	1	0	0	0	0	0	0	1	0	0
50	0	0	0	0	0	2	3	0	0	0	0	0	0	0	94%	1	1	1	1	0	0	0	0	0	0	1	0	0
639	0	0	0	0	0	3	3	0	0	0	0	0	0	0	94%	1	1	1	1	0	0	0	0	0	0	1	0	0
68	0	0	0	0	0	2	3	0	0	0	0	0	0	0	94%	1	1	1	1	0	0	0	0	0	0	1	0	0
614	0	0	0	0	0	2	2	0	0	0	0	0	0	0	94%	1	1	1	1	0	0	0	0	0	0	1	0	0
154	0	0	0	0	0	2	3	0	0	0	0	0	0	0	94%	1	1	1	1	0	0	0	0	0	0	1	0	0
644	0	0	0	0	0	3	2	0	0	0	0	0	0	0	94%	1	1	1	1	0	0	0	0	0	0	1	0	0
69	0	0	0	0	0	2	3	0	0	0	0	0	0	0	94%	1	1	1	1	0	0	0	0	0	0	1	0	0
687	0	0	0	0	0	3	2	0	0	0	0	0	0	0	94%	1	1	1	1	0	0	0	0	0	0	1	0	0
139	0	0	0	0	0	2	2	0	0	0	0	0	0	0	94%	1	1	1	1	0	0	0	0	0	0	1	0	0
18	0	0	0	0	0	2	3	0	0	0	0	0	0	0	94%	1	1	1	1	0	0	0	0	0	0	1	0	0
724	0	0	0	0	0	3	3	0	0	0	0	0	0	0	94%	1	1	1	1	0	0	0	0	0	0	1	0	0
765	0	0	0	0	0	3	3	0	0	0	0	0	0	0	94%	1	1	1	1	0	0	0	0	0	0	1	0	0
923	0	0	0	0	0	3	3	0	0	0	0	0	0	0	94%	1	1	1	1	0	0	0	0	0	0	1	0	0
726	0	0	0	0	0	3	3	0	0	0	0	0	0	0	94%	1	1	1	1	0	0	0	0	0	0	1	0	0
36	0	0	0	0	0	3	3	0	0	0	0	0	0	0	94%	1	1	1	1	0	0	0	0	0	0	1	0	0
156	0	0	0	0	0	3	3	0	0	0	0	0	0	0	94%	1	1	1	1	0	0	0	0	0	0	1	0	0
743	0	0	0	0	0	3	3	0	0	0	0	0	0	0	94%	1	1	1	1	0	0	0	0	0	0	1	0	0
247	0	0	0	0	0	3	3	0	0	0	0	0	0	0	94%	1	1	1	1	0	0	0	0	0	0	1	0	0
906	0	0	0	0	0	2	2	0	0	0	0	0	0	0	94%	1	1	1	1	0	0	0	0	0	0	1	0	0
190	0	0	0	0	0	3	2	0	0	0	0	0	0	0	94%	1	1	1	1	0	0	0	0	0	0	1	0	0
113	0	0	0	0	0	3	3	0	0	0	0	0	0	0	94%	1	1	1	1	0	0	0	0	0	0	1	0	0
631	0	0	0	0	0	3	3	0	0	0	0	0	0	0	94%	1	1	1	1	0	0	0	0	0	0	1	0	0
208	0	0	0	0	0	2	3	0	0	0	0	0	0	0	94%	1	1	1	1	0	0	0	0	0	0	1	0	0
608	0	0	0	0	0	2	3	0	0	0	0	0	0	0	94%	1	1	1	1	0	0	0	0	0	0	1	0	0
192	0	0	0	0	0	3	3	0	0	0	0	0	0	0	94%	1	1	1	1	0	0	0	0	0	0	1	0	0
907	0	0	0	0	0	2	2	0	0	0	0	0	0	0	94%	1	1	1	1	0	0	0	0	0	0	1	0	0
879	0	0	0	0	0	2	3	0	0	0	0	0	0	0	94%	1	1	1	1	0	0	0	0	0	0	1	0	0
523	0	0	0	0	0	2	3	0	0	0	0	0	0	0	94%	1	1	1	1	0	0	0	0	0	0	1	0	0
121	0	0	0	0	0	3	3	0	0	0	0	0	0	0	94%	1	1	1	1	0	0	0	0	0	0	1	0	0
677	0	0	0	0	0	2	2	0	0	0	0	0	0	0	94%	1	1	1	1	0	0	0	0	0	0	1	0	0
593	0	0	0	0	0	2	2	0	0	0	0	0	0	0	94%	1	1	1	1	0	0	0	0	0	0	1	0	0
653	0	0	0	0	0	2	3	0	0	0	0	0	0	0	94%	1	1	1	1	0	0	0	0	0	0	1	0	0
746	0	0	0	0	0	2	3	0	0	0	0	0	0	0	94%	1	1	1	1	0	0	0	0	0	0	1	0	0
939	0	0	0	0	0	2	2	0	0	0	0	0	0	0	94%	1	1	1	1	0	0	0	0	0	0	1	0	0
116	0	0	0	0	0	2	3	0	0	0	0	0	0	0	94%	1	1	1	1	0	0	0	0	0	0	1	0	0
757	0	0	0	0	0	3	3	0	0	0	0	0	0	0	94%	1	1	1	1	0	0	0	0	0	0	1	0	0
257	0	0	0	0	0	3	3	0	0	0	0	0	0	0	94%	1	1	1	1	0	0	0	0	0	0	1	0	0
948	0	0	0	0	0	2	2	0	1	0	1	0	0	0	94%	1	1	1	1	0	0	0	0	0	0	1	0	0
570	0	0	0	0	0	2	3	0	0	0	0	0	0	0	94%	1	1	1	1	0	0	0	0	0	0	1	0	0
173	0	0	0	0	0	2	2	0	0	0	0	0	0	0	94%	1	1	1	1	0	0	0	0	0	0	1	0	0
643	0	0	0	0	0	2	3	0	0	0	0	0	0	0	94%	1	1	1	1	0	0	0	0	0	0	1	0	0
543	0	0	0	0	0	2	3	0	0	0	0	0	0	0	94%	1	1	1	1	0	0	0	0	0	0	1	0	0
177	0	0	0	0	0	3	3	0	0	0	0	0	0	0	94%	1	1	1	1	0	0	0	0	0	0	1	0	0
248	0	0	0	0	0	2	2	0	0	0	0	0	0	0	94%	1	1	1	1	0	0	0	0	0	0	1	0	0
433	0	0	0	0	0	2	3	0	0	0	0	0	0	0	94%	1	1	1	1	0	0	0	0	0	0	1	0	0
16	0	0	0	0	0	3	3	0	0	0	0	0	0	0	94%	1	1	1	1	0	0	0	0	0	0	1	0	0
210	0	0	0	0	0	2	3	0	0	0	0	0	0	0	94%	1	1	1	1	0	0	0	0	0	0	1	0	0
606	0	0	0	0	0	3	2	0	0	0	0	0	0	0	94%	1	1	1	1	0	0	0	0	0	0	1	0	0
749	0	0	0	0	0	3	3	0	0	0	0	0	0	0	94%	1	1	1	1	0	0	0	0	0	0	1	0	0
198	0	0	0	0	0	2	3	0	0	0	0	0	0	0	94%	1	1	1	1	0	0	0	0	0	0	1	0	0
567	0	0	0	0	0	3	3	0	0	0	0	0	0	0	94%	1	1	1	1	0	0	0	0	0	0	1	0	0
160	0	0	0	0	0	2	2	0	0	0	0	0	0	0	94%	1	1	1	1	0	0	0	0	0	0	1	0	0
666	0	0	0	0	0	3	3	0	0	0	0	0	0	0	94%	1	1	1	1	0	0	0	0	0	0	1	0	0
571	0	0	0	0	0	2	3	0	0	0	0	0	0	0	94%	1	1	1	1	0	0	0	0	0	0	1	0	0
652	0	0	0	0	0	2	3	0	0	0	0	0	0	0	94%	1	1	1	1	0	0	0	0	0	0	1	0	0
863	0	0	0	1	0	3	2	0	0	0	0	0	0	0	94%	1	1	1	1	0	0	0	0	0	0	1	0	0
175	0	0	0	0	0	2	2	0	0	0	0	0	0	0	94%	1	1	1	1	0	0	0	0	0	0	1	0	0
725	0	0	0	0	0	3	3	0	0	0	0	0	0	0	94%	1	1	1	1	0	0	0	0	0	0	1	0	0
713	0	0	0	0	0	3	2	0	0	0	0	0	0	0	94%	1	1	1	1	0	0	0	0	0	0	1	0	0
664	0	0	0	0	0	2	3	0	0	0	0	0	0	0	94%	1	1	1	1	0	0	0	0	0	0	1	0	0
179	0	0	0	0	0	2	2	0	0	0	0	0	0	0	94%	1	1	1	1	0	0	0	0	0	0	1	0	0
860	0	0	0	0	0	2	3	0	0	0	0	0	0	0	94%	1	1	1	1	0	0	0	0	0	0	1	0	0
941	0	0	0	0	0	3	2	0	0	0	0	0	0	0	94%	1	1	1	1	0	0	0	0	0	0	1	0	0
691	0	0	0	0	0	2	2	0	0	0	0	0	0	0	94%	1	1	1	1	0	0	0	0	0	0	1	0	0
256	0	0	0	0	0	3	3	0	0	0	0	0	0	0	94%	1	1	1	1	0	0	0	0	0	0	1	0	0
211	0	0	0	0	0	3	3	0	0	0	0	0	0	0	94%	1	1	1	1	0	0	0	0	0	0	1	0	0

## Sheet: paper 3
ID	area of residence	birth location	educational level	toothbrush frequency	smoking habits	how long	cigarettes/day	dental check-ups	outmealdrinks	which	snacks	frequency	%cariogram	exp 1	exp 2	exp 3	exp 4	exp 5	cariogram	bacteria	diet	susceptibility	circumstances	clinical judgement
2	1	1	2	2	0	0	0	4	1	1	1	1	0.19	3	3	4	4	5	3	35	12	23	11	1
11	1	1	4	3	0	0	0	4	1	1	1	1	0.21	3	2	3	4	4	3	28	17	23	11	1
	1	1	3	3	0	0	0	3	0		1	3	0.3	3	2	3	3	4	3	16	22	22	10
16	1	1	3	2	0	0	0	3	1	2	1	3	0.32	3	2	3	3	4	3	21	16	21	10	1
23	1	1	2	2	0	0	0	2	1	1	1	3	0.32	3	2	3	3	4	3	16	21	21	10	1
64	1	1	4	3	0	0	0	2	0		0	0	0.32	3	2	3	3	4	3	28	11	22	7	1
80	1	2	3	2	1	4	3	4	1	1	1	2	0.32	3	2	3	3	4	3	21	16	21	10	1
93	1	1	2	2	0	0	0	4	1	1	1	2	0.32	3	2	3	3	4	3	21	16	21	10	1
	1	1	3	3	0	0	0	4	1	3	1	1	0.32	3	2	3	3	4	3	21	16	21	10
	1	1	3	2	0	0	0	4	1	1	1	1	0.32	3	2	3	3	4	3	21	16	21	10
	1	1	3	2	1	4	2	2	1	3	1	1	0.32	3	2	3	3	4	3	21	16	21	10
	0	1	4	2	0	0	0	2	0		1	2	0.32	3	2	3	3	4	3	21	16	21	10
	0	1	2	2	0	0	0	3	0		1	1	0.32	3	2	3	3	4	3	21	16	21	10
	0	1	3	3	1	4	3	2	0	3	1	1	0.32	3	2	3	3	4	3	21	16	21	10
	0	1	3	2	0	0	0	3	0		1	2	0.32	3	2	3	3	4	3	21	16	21	10
	0	1	2	2	1	4	2	4	0		1	1	0.32	3	2	3	3	4	3	21	16	21	10
	1	1	4	3	1	4	2	4	0		1	1	0.32	3	2	3	3	4	3	21	16	21	10
	0	1	3	2	0	0	0	2	0		1	2	0.32	3	2	3	3	4	3	21	16	21	10
	1	1	4	3	0	0	0	3	0		1	3	0.32	3	2	3	3	4	3	17	22	22	7
	1	1	3	3	0	0	0	4	1	3	1	1	0.32	3	2	3	3	4	3	21	16	21	10
	1	1	4	2	0	0	0	4	0		1	2	0.32	3	2	3	3	4	3	21	16	21	10
	1	1	3	3	0	0	0	4	1	3	1	1	0.32	3	2	3	3	4	3	21	16	21	10
	1	1	4	2	0	0	0	4	0		1	2	0.32	3	2	3	3	4	3	21	16	21	10
	1	1	4	3	0	0	0	2	1		1	3	0.33	3	2	3	3	4	3	15	21	21	10	1
	1	1	2	2	1	4	2	3	1	3	1	2	0.33	3	2	3	3	4	3	15	21	21	10
7	1	1	3	3	0	0	0	4	0		1	3	0.34	3	2	3	3	4	3	22	16	22	7	1
12	0	1	3	3	0	0	0	3	1	2	1	2	0.34	3	2	3	3	4	3	21	16	21	7	1
70	0	1	4	3	0	0	0	1	1	1	1	1	0.34	3	2	3	3	4	3	21	16	21	7	1
99	1	1	4	3	0	0	0	2	0		1	2	0.34	3	2	3	3	4	3	21	16	21	7	1
	0	1	4	2	0	0	0	2	0		1	1	0.34	3	2	3	3	4	3	21	16	21	7
	1	1	4	3	0	0	0	3	1	1	1	2	0.34	3	2	3	3	4	3	21	16	21	7
	1	1	3	2	1	1	1	2	1	3	1	2	0.34	3	2	3	3	4	3	21	16	21	7
	1	1	3	2	1	4	1	2	0		1	1	0.34	3	2	3	3	4	3	21	16	21	7
	1	1	4	3	0	0	0	1	1	3	1	1	0.34	3	2	3	3	4	3	21	16	21	7
	1	1	4	2	1	2	1	3	0		1	1	0.34	3	2	3	3	4	3	21	16	21	7
	1	1	2	2	1	4	1	3	0		1	1	0.34	3	2	3	3	4	3	21	16	21	7
	0	1	3	2	0	0	0	4	1	3	1	1	0.34	3	2	3	3	4	3	25	10	20	10
	0	1	2	2	0	0	0	4	0		0	0	0.34	3	2	3	3	4	3	28	11	23	4
	0	1	4	2	0	0	0	3	0		1	1	0.34	3	2	3	3	4	3	21	16	21	7
	0	1	4	3	1	4	3	4	0		1	1	0.34	3	2	3	3	4	3	21	16	21	7
	1	1	4	2	1	4	2	4	1	3	1	1	0.34	3	2	3	3	4	3	21	16	21	7
	1	1	4	2	1	2	1	4	1	1	1	2	0.34	3	2	3	3	4	3	21	16	21	7
	1	1	3	2	1	4	2	3	0		1	1	0.34	3	2	3	3	4	3	21	16	21	7
	0	1	3	3	0	0	0	1	0		1	1	0.34	3	2	3	3	4	3	21	16	21	7
	0	1	2	3	1	4	2	4	0		1	1	0.34	3	2	3	3	4	3	21	16	21	7
	0	1	4	2	1	4	2	2	1	1	1	1	0.34	3	2	3	3	4	3	21	16	21	7
	1	1	4	2	0	0	0	4	0		1	2	0.34	3	2	3	3	4	3	21	16	21	7
	1	1	4	2	0	0	0	3	0		1	1	0.34	3	2	3	3	4	3	21	16	21	7
	1	1	4	2	1	2	2	4	0		1	1	0.34	3	2	3	3	4	3	21	16	21	7
	0	1	2	2	0	0	0	3	1	1	1	1	0.34	3	2	3	3	4	3	21	16	21	7
	0	1	4	3	0	0	0	4	1	3	1	2	0.34	3	2	3	3	4	3	21	16	21	7
	1	1	3	3	1	1	1	4	0		1	1	0.34	3	2	3	3	4	3	21	16	21	7
	1	1	4	2	0	0	0	3	1	1	1	1	0.34	3	2	3	3	4	3	21	16	21	7
	1	1	4	2	1	4	2	4	1	3	1	1	0.34	3	2	3	3	4	3	21	16	21	7
	0	1	3	2	1	4	1	4	1	3	1	2	0.34	3	2	3	3	4	3	21	16	21	7
43	1	1	2	2	0	0	0	4	1	1	1	3	0.35	3	2	3	3	4	3	16	21	21	7	1
52	0	1	3	2	1	4	3	2	1	2	1	3	0.35	3	2	3	3	4	3	16	21	21	7	1
61	1	1	2	3	0	0	0	3	1	2	1	3	0.35	3	2	3	3	4	3	16	21	21	7	1
72	0	1	3	3	0	0	0	2	0		1	3	0.35	3	2	3	3	4	3	16	21	21	7	1
	1	1	3	2	0	0	0	4	1	1	1	3	0.35	3	2	3	3	4	3	21	16	21	7
114	1	1	4	3	1	4	1	4	0		1	3	0.35	3	2	3	3	4	3	16	21	21	7
	1	1	4	3	1	4	1	4	0		1	3	0.35	3	2	3	3	4	3	16	21	21	7
3	0	1	2	2	1	4	2	4	1	2	1	2	0.36	3	2	3	3	4	3	26	10	21	7	1
27	1	2	3	3	1	4	2	3	1	1	1	3	0.36	3	2	3	3	4	3	15	20	20	10	1
28	1	1	2	2	0	0	0	1	0		1	1	0.36	3	2	3	3	4	3	15	20	20	10	1
30	1	1	2	3	0	0	0	2	1	3	1	2	0.36	3	2	3	3	4	3	15	20	20	10	1
35	1	1	2	2	0	0	0	4	0		0	0	0.36	3	2	3	3	4	3	20	15	20	10	1
83		1	4	3	0	0	0	4	0		1	2	0.36	3	2	3	3	4	3	15	20	20	10	1
	1	1	3	2	1	4	1	4	0		1	1	0.36	3	2	3	3	4	3	22	16	22	4
	1	1	3	3	0	0	0	3	1	3	1	2	0.36	3	2	3	3	4	3	22	16	22	4
	1	1	3	3	0	0	0	2	1	1	1	1	0.36	3	2	3	3	4	3	22	16	22	4
	1	1	4	3	0	0	0	2	1	3	1	2	0.36	3	2	3	3	4	3	22	16	22	4
	1	1	4	3	1	4	1	2	1	3	1	1	0.36	3	2	3	3	4	3	22	16	22	4
	1	1	4	2	0	0	0	2	0		1	1	0.36	3	2	3	3	4	3	22	16	22	4
	1	1	4	3	0	0	0	3	1	1	1	1	0.36	3	2	3	3	4	3	22	16	22	4
	1	1	4	3	0	0	0	2	0		1	1	0.36	3	2	3	3	4	3	22	16	22	4
	0	1	2	3	1	4	2	2	0		1	1	0.36	3	2	3	3	4	3	20	15	20	10
	1	1	3	3	0	0	0	3	0		1	2	0.36	3	2	3	3	4	3	16	22	22	4
	1	1	3	2	1	4	2	4	0		1	1	0.36	3	2	3	3	4	3	22	16	22
60	0	1	2	2	1	4	4	4	1	3	1	1	0.38	3	2	3	3	4	3	20	15	20	7	1
69	1	1	4	3	1	3	1	4	0		1	2	0.38	3	2	3	3	4	3	20	15	20	7	1
54	1	1	3	2	0	0	0	2	0		1	2	0.4	3	2	3	3	4	3	21	15	21	3	1
82	1	1	2	3	0	0	0	2	1	2	0	0	0.41	2	2	2	3	3	2	15	15	20	10	1
	1	1	3	2	0	0	0	2	0		0	0	0.41	2	2	2	3	3	3	20	10	20	10
	1	1	2	1	0	0	0	4	1	3	0	0	0.41	2	2	2	3	3	2	20	10	20	10
	0	1	3	3	0	0	0	2	1		0	0	0.41	2	2	2	3	3	2	20	10	20	10
	1	1	3	3	0	0	0	3	0		0	0	0.41	2	2	2	3	3	2	20	10	20	10
	1	1	4	2	0	0	0	1	0		0	0	0.41	2	2	2	3	3	2	20	10	20	10
	0	1	3	2	1	4	1	4	1	3	1	2	0.41	2	2	2	3	3	2	20	10	20	10
	1	1	3	3	0	0	0	3	1	3	0	0	0.41	2	2	2	3	3	2	20	10	20	10
	1	1	2	2	1	4	3	4	0		0	0	0.41	2	2	2	3	3	2	20	10	20	10
	1	1	3	2	1	4	2	4	0		0	0	0.41	2	2	2	3	3	3	20	10	20	10
	1	1	3	3	0	0	0	3	0		0	0	0.41	2	2	2	3	3	3	20	10	20	10
	0	1	3	3	0	0	0	3	0		0	0	0.41	2	2	2	3	3	3	20	10	20	10
	0	1	2	3	0	0	0	3	1	3	1	3	0.42	2	2	2	3	3	2	10	19	19	9
	1	1	2	3	0	0	0	2	0		1	3	0.42	2	2	2	3	3	2	10	19	19	9
	1	1	3	3	0	0	0	2	0		1	3	0.42	2	2	2	3	3	2	10	19	19	9
	1	1	2	2	1	4	3	2	0		1	1	0.42	2	2	2	3	3	2	10	19	19	9
53	1	1	3	3	0	0	0	3	0		1	0	0.43	2	2	2	3	3	2	20	10	20	7	1
56	1	1	3	2	0	0	0	2	1	2	0	0	0.43	2	2	2	3	3	2	20	10	20	7	1
58	1	1	3	2	0	0	0	4	0		0	0	0.43	2	2	2	3	3	2	20	10	20	7	1
74	1	1	4	2	0	0	0	2	0		0	0	0.43	2	2	2	3	3	2	20	10	20	7	1
79	1	1	2	1	1	4	3	4	0		0	0	0.43	2	2	2	3	3	2	24	5	19	9	1
2013-02-07	1	1	2	1	0	0	0	4	1	3	1	1	0.43	2	2	2	3	3	3	20	10	20	7
	0	1	3	2	0	0	0	4	0		0	0	0.43	2	2	2	3	3	2	20	10	20	7
	1	1	3	3	1	4	1	2	0		0	0	0.43	2	2	2	3	3	2	20	10	20	7
	1	1	3	2	1	4	1	3	0		0	0	0.43	2	2	2	3	3	2	20	10	20	7
	1	1	4	3	0	0	0	3	0		0	0	0.43	2	2	2	3	3	2	20	10	20	7
	1	1	3	3	1	3	1	3	0		0	0	0.43	2	2	2	3	3	2	20	10	20	7
	1	1	3	2	1	4	2	4	0		1	1	0.43	2	2	2	3	3	3	20	10	20	7
	1	1	3	3	0	0	0	4	0		0	0	0.43	2	2	2	3	3	2	20	10	20	7
	0	1	3	3	0	0	0	2	0		0	0	0.43	2	2	2	3	3	2	20	10	20	7
97	1	1	4	3	0	0	0	1	0		1	1	0.44	2	2	2	3	3	2	14	14	19	9	1
	1	1	2	3	0	0	0	1	1	2	1	3	0.44	2	2	2	3	3	2	10	20	20	6
	1	1	3	3	0	0	0	2	0		1	3	0.44	2	2	2	3	3	3	10	20	20	6
	1	1	4	3	0	0	0	4	1	1	1	1	0.44	2	2	2	3	3	2	14	14	19	9
	1	1	4	3	0	0	0	2	0		1	1	0.44	2	2	2	3	3	2	14	14	19	9
	0	1	3	2	0	0	0	3	0		1	1	0.44	2	2	2	3	3	2	14	14	19	9
	1	1	4	2	0	0	0	4	0		1	1	0.44	2	2	2	3	3	2	14	14	19	9
2014-01-03	1	1	4	3	0	0	0	3	0		1	3	0.44	2	2	2	3	3	2	10	20	20	6
	1	1	3	3	0	0	0	3	0		1	3	0.44	2	2	2	3	3	3	10	20	20	6
8	1	1	3	2	0	0	0	4	0		1	3	0.45	2	2	2	3	3	2	15	15	19	6	1
10	1	1	4	2	0	0	0	2	0		0	0	0.45	2	2	2	3	3	2	21	10	9	5	1
88	0	1	2	3	0	0	0	3	0		1	1	0.45	2	2	2	3	3	2	21	10	21	3	1
2012-11-05	1	1	3	2	0	0	0	1	1	3	0	0	0.45	2	2	2	3	3	2	18	9	18	9	1
2013-03-12	0	1	3	2	0	0	0	4	0		0	0	0.45	2	2	2	3	3	2	18	9	18	9
	1	1	2	2	1	4	2	3	0		0	0	0.45	2	2	2	3	3	2	18	9	18	9
	1	1	3	3	0	2	1	2	0		0	0	0.45	2	2	2	3	3	2	15	10	20	10
	1	1	2	2	1	4	2	4	1	2	0	0	0.45	2	2	2	3	3	2	21	10	21	3
	1	1	2	2	0	0	0	2	0		1	2	0.45	2	2	2	3	3	2	14	14	18	9
	0	1	3	2	0	0	0	2	0		0	0	0.45	2	2	2	3	3	2	21	10	21	3
	1	1	3	3	1	0	0	1	0		0	0	0.45	2	2	2	3	3	2	21	10	21	3
	0	1	3	2	0	0	0	3	0		0	0	0.45	2	2	2	3	3	2	21	10	21	3
	1	1	2	2	1	4	2	3	0		0	0	0.45	2	2	2	3	3	2	18	9	18	9
	1	1	2	2	1	4	2	3	0		0	0	0.45	2	2	2	3	3	2	18	9	18	9
81	1	1	2	3	0	0	0	2	1	2	0	0	0.46	2	2	2	3	3	2	18	9	18	9	1
	1	1	3	3	0	0	0	2	1	1	1	1	0.46	2	2	2	3	3	2	14	14	19	6
	1	1	3	3	0	0	0	2	1	1	1	1	0.46	2	2	2	3	3	2	14	14	19	6
	0	1	3	3	1	4	1	2	1	3	1	2	0.46	2	2	2	3	3	2	14	14	19	6
	0	1	4	3	0	0	0	3	0		1	1	0.46	2	2	2	3	3	2	14	14	19	6
	1	1	4	3	0	0	0	4	0		1	3	0.46	2	2	2	3	3	2	10	20	20	3
	0	1	3	3	1	4	1	3	0		1	1	0.46	2	2	2	3	3	2	18	9	18	9
	1	1	3	2	0	0	0	3	0		1	2	0.46	2	2	2	3	3	2	14	14	19	6
	1	1	3	3	0	0	0	3	0		1	2	0.46	2	2	2	3	3	2	14	14	19	6
	1	3	2	3	0	0	0	2	0		1	1	0.46	2	2	2	3	3	2	14	14	19	6
	0	1	4	3	0	0	0	3	1	1	1	1	0.46	2	2	2	3	3	2	14	14	19	6
	1	1	2	3	1	1	1	4	0		1	1	0.46	2	2	2	3	3	2	14	14	19	6
	0	1	3	3	0	0	0	3	0		1	2	0.46	2	2	2	3	3	2	14	14	19	6
37	1	1	2	2	0	0	0	2	0		1	1	0.47	2	2	2	3	3	2	13	13	18	3	1
65	1	1	3	2	0	0	0	3	0		1	1	0.47	2	2	2	3	3	2	19	9	19	6	1
96	1	1	4	3	0	0	0	2	0		1	3	0.47	2	2	2	3	3	2	9	19	19	6	1
	0	1	3	2	1	3	1	3	0		0	0	0.47	2	2	2	3	3	2	19	5	19	9
1	1	1	4	2	0	0	0	3	0		1	1	0.48	2	2	2	3	3	2	18	9	18	6	1
4	0	1	3	3	0	0	0	3	0		1	2	0.48	2	2	2	3	3	2	18	9	18	6	1
5	1	1	2	2	0	0	0	2	0		1	2	0.48	2	2	2	3	3	2	18	9	18	6	1
22	1	1	3	2	1	4	1	2	0		1	2	0.48	2	2	2	3	3	2	13	13	17	8	1
29	1	1	3	3	0	0	0	4	0		1	1	0.48	2	2	2	3	3	2	13	13	17	8	1
42	1	1	2	2	0	0	0	2	1	3	1	2	0.48	2	2	2	3	3	2	13	13	17	8	1
49	1	1	2	3	0	0	0	4	0		0	0	0.48	2	2	2	3	3	2	13	13	17	8	1
57	1	2	4	2	0	0	0	3	0		1	2	0.48	2	2	2	3	3	2	13	13	17	8	1
62	1	1	3	3	0	0	0	2	0		1	2	0.48	2	2	2	3	3	2	18	9	18	6	1
67	1	1	3	2	0	0	0	2	1	2	1	1	0.48	2	2	2	3	3	2	9	17	17	8	1
68	1	1	2	3	0	0	0	1	0		1	2	0.48	2	2	2	3	3	2	13	13	17	8	1
78	1	1	3	2	0	0	0	2	1	2	1	2	0.48	2	2	2	3	3	2	18	9	18	6	1
98	1	1	4	3	0	0	0	2	0		1	1	0.48	2	2	2	3	3	2	13	13	17	8	1
	1	1	3	3	0	0	0	4	1	1	1	2	0.48	2	2	2	3	3	2	13	13	17	8
	1	1	4	3	0	0	0	4	0		1	1	0.48	2	2	2	3	3	2	18	9	18	6
	1	1	2	3	1	4	2	2	0		1	1	0.48	2	2	2	3	3	2	13	13	17	8
	1	1	3	2	0	0	0	4	0		1	2	0.48	2	2	2	3	3	2	13	13	17	8
	1	1	3	3	0	0	0	3	0		1	1	0.48	2	2	2	3	3	2	13	13	17	8
	1	2	3	2	0	0	0	2	0		1	2	0.48	2	2	2	3	3	2	13	13	17	8
	0	1	4	2	1	3	2	4	1	3	1	2	0.48	2	2	2	3	3	2	13	13	17	8
	1	1	3	2	1	2	1	4	0		1	2	0.48	2	2	2	3	3	2	13	13	17	8
	1	1	3	2	0	0	0	2	1	3	1	1	0.48	2	2	2	3	3	2	13	13	17	8
	1	1	4	2	0	0	0	3	0		1	2	0.48	2	2	2	3	3	2	13	13	17	8
	0	1	3	3	0	0	0	2	1	1	1	1	0.48	2	2	2	3	3	2	13	13	17	8
	1	1	3	4	0	0	0	4	0		1	1	0.48	2	2	2	3	3	2	18	9	18	6
	0	1	3	2	0	0	0	2	1	3	1	2	0.48	2	2	2	3	3	2	13	13	17	8
	1	1	3	2	1	4	1	3	0		1	1	0.48	2	2	2	3	3	2	13	13	17	8
	1	1	3	3	0	0	0	2	0		1	2	0.48	2	2	2	3	3	2	13	13	17	8
	1	1	3	3	0	0	0	2	0		1	1	0.48	2	2	2	3	3	2	13	13	17	8
	0	1	2	2	0	0	0	3	0		1	1	0.48	2	2	2	3	3	2	13	13	17	8
	1	1	2	2	1	4	1	4	0		1	2	0.48	2	2	2	3	3	2	13	13	17	8
	1	1	2	3	0	0	0	4	0		1	2	0.48	2	2	2	3	3	2	13	13	17	8
2012-11-05	1	1	4	3	0	0	0	1	1	1	1	2	0.48	2	2	2	3	3	2	13	13	17	8
	1	1	3	2	1	4	2	4	0		1	1	0.48	2	2	2	3	3	2	15	15	19	3
	1	1	3	2	1	4	2	4	0		1	2	0.48	2	2	2	3	3	2	15	15	19	3
	1	1	4	3	1	4	1	4	0		1	1	0.48	2	2	2	3	3	2	13	13	17	8
	1	1	4	2	0	0	0	2	0		1	1	0.48	2	2	2	3	3	2	13	13	17	8
	1	1	4	2	0	0	0	3	0		1	1	0.48	2	2	2	3	3	2	13	13	17	8
	0	1	3	3	1	4	2	3	1	1	1	2	0.48	2	2	2	3	3	2	13	13	17	8
	0	1	3	3	1	4	2	2	0		1	1	0.48	2	2	2	3	3	2	13	13	17	8
	1	1	4	3	0	0	0	2	0		1	1	0.48	2	2	2	3	3	2	13	13	17	8
	1	1	3	3	1	0	0	3	0		1	1	0.48	2	2	2	3	3	2	13	13	17	8
	1	1	3	3	0	0	0	2	0		0	0	0.48	2	2	2	3	3	2	15	10	20	7
	1	1	4	3	1	3	1	4	0		1	2	0.48	2	2	2	3	3	2	13	13	17	8
	1	1	3	2	1	4	2	4	0		1	2	0.48	2	2	2	3	3	2	13	13	17	8
	1	1	3	3	0	0	0	2	0		1	1	0.48	2	2	2	3	3	2	13	13	17	8
	1	1	4	3	0	0	0	1	0		1	2	0.48	2	2	2	3	3	2	15	15	19	3
	1	1	4	3	1	4	2	2	0		1	1	0.48	2	2	2	3	3	2	13	13	17	8
	0	1	2	2	1	4	2	4	1	2	1	2	0.48	2	2	2	3	3	2	13	13	17	8
	0	1	3	2	0	0	0	3	0		1	1	0.48	2	2	2	3	3	2	13	13	17	8
	0	1	3	2	0	0	0	3	0		1	2	0.48	2	2	2	3	3	2	13	13	17	8
	1	1	3	2	1	4	2	4	0		1	2	0.48	2	2	2	3	3	2	15	15	19	3
	1	1	3	2	0	0	0	4	0		1	2	0.48	2	2	2	3	3	2	13	13	17	8
	0	1	4	3	0	0	0	1	0		0	0	0.48	2	2	2	3	3	2	15	10	20	7
	0	1	4	3	1	4	2	2	1	1	1	1	0.48	2	2	2	3	3	2	13	13	17	8
	1	1	2	3	0	0	0	2	0		0	0	0.48	2	2	2	3	3	2	14	12	17	8
	1	1	3	2	0	0	0	4	0		1	2	0.48	2	2	2	3	3	2	13	13	17	8
	0	1	4	3	0	0	0	1	0		0	0	0.48	2	2	2	3	3	2	15	10	20	7
	0	1	4	3	1	4	2	2	1	1	1	1	0.48	2	2	2	3	3	2	13	13	17	8
	1	1	2	3	0	0	0	2	0		0	0	0.48	2	2	2	3	3	2	14	12	17	8
6	0	1	3	2	0	0	0	3	0		0	0	0.5	2	2	2	3	3	2	20	5	20	6	1
9	1	1	3	3	0	0	0	4	1	2	0	0	0.5	2	2	2	3	3	2	16	10	21	3	1
24	1	1	4	3	0	0	0	2	0		1	1	0.5	2	2	2	3	3	2	13	13	18	6	1
25	1	1	4	2	0	0	0	4	0		1	1	0.5	2	2	2	3	3	2	13	13	18	6	1
26	1	1	3	3	0	0	0	1	0		1	2	0.5	2	2	2	3	3	2	13	13	18	6	1
33	0	1	3	3	0	0	0	3	0		1	2	0.5	2	2	2	3	3	2	13	13	18	6	1
36	1	1	4	3	0	0	0	4	1	1	1	2	0.5	2	2	2	3	3	2	13	13	18	6	1
38	1	1	3	3	0	0	0	2	1	3	1	2	0.5	2	2	2	3	3	2	13	13	18	6	1
44	1	1	3	2	0	0	0	4	0		1	1	0.5	2	2	2	3	3	2	13	13	18	6	1
47	1	1	2	3	0	0	0	4	1	3	1	2	0.5	2	2	2	3	3	2	13	13	18	6	1
48	0	1	2	3	0	0	0	3	1	1	1	1	0.5	2	2	2	3	3	2	13	13	18	6	1
51	1	2	2	3	0	0	0	2	0		1	1	0.5	2	2	2	3	3	2	13	13	18	6	1
59	0	1	3	3	0	0	0	2	1	3	0	0	0.5	2	2	2	3	3	2	19	9	19	3	1
71	1	1	3	3	0	0	0	2	0		1	1	0.5	2	2	2	3	3	2	13	13	18	6	1
73	1	1	4	3	0	0	0	2	0		1	2	0.5	2	2	2	3	3	2	13	13	18	6	1
75	1	1	3	3	0	0	0	2	1	3	1	2	0.5	2	2	2	3	3	2	13	13	18	6	1
76	0	1	4	3	1	4	2	4	0		1	2	0.5	2	2	2	3	3	2	13	13	18	6	1
84	1	1	2	2	1	2	2	3	0		1	2	0.5	2	2	2	3	3	2	13	13	18	6	1
85	0	1	2	3	1	4	2	4	1	1	1	1	0.5	2	2	2	3	3	2	13	13	18	6	1
	1	1	3	2	0	0	0	2	0		1	2	0.5	2	2	2	3	3	2	13	13	18	6	1
92	1	1	3	3	1	1	1	1	1	3	0	0	0.5	2	2	2	3	3	2	14	9	18	9	1
95	1	1	3	3	0	0	0	2	0		0	0	0.5	2	2	2	3	3	2	14	9	18	9	1
100	1	1	3	3	0	0	0	2	1	2	1	1	0.5	2	2	2	3	3	2	13	13	18	6	1
	1	1	3	2	0	0	0	4	1	1	0	0	0.5	2	2	2	3	3	2	20	5	20	6	1
2012-11-05	0	1	4	3	0	0	0	3	0		1	2	0.5	2	2	2	3	3	2	9	14	18	9	1
2012-11-05	1	1	3	3	0	0	0	1	0		0	0	0.5	2	2	2	3	3	2	14	9	18	9	1
2013-03-05	1	1	2	3	0	0	0	3	0		1	1	0.5	2	2	2	3	3	2	13	13	18	6	1
	1	1	4	3	0	0	0	2	0		1	2	0.5	2	2	2	3	3	2	13	13	18	6	1
	1	1	4	3	0	0	0	3	0		1	1	0.5	2	2	2	3	3	2	13	13	18	6
	1	1	3	2	1	4	1	3	1	2	1	1	0.5	2	2	2	3	3	2	13	13	18	6
	0	1	4	2	0	0	0	2	1	1	1	2	0.5	2	2	2	3	3	2	9	14	18	9
	1	1	3	3	0	0	0	1	1	1	1	1	0.5	2	2	2	3	3	2	9	14	18	9
	1	1	3	3	0	0	0	4	0		0	0	0.5	2	2	2	3	3	2	20	5	20	6
	1	1	2	2	1	4	3	1	1	2	0	0	0.5	2	2	2	3	3	2	14	9	18	9
	1	1	2	3	0	0	0	4	0		1	1	0.5	2	2	2	3	3	2	13	13	18	6
	1	1	2	3	0	0	0	2	1	2	1	1	0.5	2	2	2	3	3	2	13	13	18	6
	0	1	3	2	0	0	0	4	0		1	1	0.5	2	2	2	3	3	2	13	13	18	6
	1	1	3	3	0	0	0	2	0		0	0	0.5	2	2	2	3	3	2	14	9	18	9
	1	1	3	1	0	0	0	2	1	3	1	1	0.5	2	2	2	3	3	2	13	13	18	6
	1	2	2	3	0	0	0	2	1	3	1	2	0.5	2	2	2	3	3	2	13	13	18	6
	1	1	3	3	0	0	0	3	1	3	0	0	0.5	2	2	2	3	3	2	14	9	18	9
	1	1	2	3	0	0	0	2	0		1	1	0.5	2	2	2	3	3	2	13	13	18	6
	1	1	2	2	0	0	0	1	1	3	0	0	0.5	2	2	2	3	3	2	14	9	18	9
	1	1	4	2	0	0	0	4	1	3	1	2	0.5	2	2	2	3	3	2	13	13	18	6
	1	1	3	3	0	0	0	2	1	3	0	0	0.5	2	2	2	3	3	2	14	9	18	9
	0	1	3	2	0	0	0	2	1	2	1	1	0.5	2	2	2	3	3	2	13	13	18	6
	1	1	3	3	1	1	1	3	1	1	1	1	0.5	2	2	2	3	3	2	13	13	18	6
	1	1	3	3	1	3	1	2	1	3	1	1	0.5	2	2	2	3	3	2	13	13	18	6
	0	1	4	2	1	4	2	3	1	1	1	2	0.5	2	2	2	3	3	2	9	14	18	9
	0	1	3	2	0	0	0	4	1	3	1	1	0.5	2	2	2	3	3	2	13	13	18	6
	1	1	3	2	0	0	0	2	0		1	1	0.5	2	2	2	3	3	2	14	9	18	9
	0	1	3	3	1	4	1	2	0		1	1	0.5	2	2	2	3	3	2	9	14	18	9
	1	1	3	2	1	3	1	3	1	3	1	1	0.5	2	2	2	3	3	2	21	16	21	7
	0	1	3	3	1	4	1	3	1	3	1	1	0.5	2	2	2	3	3	2	13	13	18	6
	1	1	2	2	1	4	1	4	1	3	1	1	0.5	2	2	2	3	3	2	13	13	18	6
	1	1	3	3	0	0	0	2	0		1	1	0.5	2	2	2	3	3	2	9	14	18	9
	0	1	2	2	1	4	1	4	0		1	2	0.5	2	2	2	3	3	2	9	14	18	9
	0	1	3	3	0	0	0	2	1	3	1	1	0.5	2	2	2	3	3	2	14	9	18	9
	1	1	4	3	1	3	1	3	1	3	1	2	0.5	2	2	2	3	3	2	13	13	18	6
	1	1	4	3	1	4	2	3	0		1	1	0.5	2	2	2	3	3	2	13	13	18	6
	1	1	4	3	0	0	0	3	0		1	2	0.5	2	2	2	3	3	2	13	13	18	6
	1	1	4	3	1	4	1	3	0		1	2	0.5	2	2	2	3	3	2	13	13	18	6
	1	1	2	3	0	0	0	4	0		1	1	0.5	2	2	2	3	3	2	9	14	18	9
	1	1	4	3	0	0	0	4	0		1	1	0.5	2	2	2	3	3	2	9	14	18	9
	1	1	3	3	0	0	0	2	0		1	2	0.5	2	2	2	3	3	2	9	14	18	9
	1	1	3	3	0	0	0	3	0		1	1	0.5	2	2	2	3	3	2	13	13	18	6
	1	1	4	2	0	0	0	3	0		1	1	0.5	2	2	2	3	3	2	13	13	18	6
	1	1	4	2	0	0	0	3	1	1	1	1	0.5	2	2	2	3	3	2	13	13	18	6
	1	1	4	3	0	0	0	4	0		1	1	0.5	2	2	2	3	3	2	13	13	18	6
	1	1	4	3	0	0	0	2	0		1	1	0.5	2	2	2	3	3	2	9	14	18	9
	0	1	4	3	0	0	0	3	0		1	2	0.5	2	2	2	3	3	2	13	13	18	6
	1	1	4	2	0	0	0	4	0		1	2	0.5	2	2	2	3	3	2	13	13	18	6
	1	1	4	2	0	0	0	3	0		1	2	0.5	2	2	2	3	3	2	13	13	18	6
	0	1	3	2	0	0	0	2	0		1	2	0.5	2	2	2	3	3	2	9	14	18	9
	1	1	4	2	1	4	2	4	1	1	0	0	0.5	2	2	2	3	3	2	14	9	18	9
	1	1	3	2	0	0	0	4	0		1	2	0.5	2	2	2	3	3	2	13	13	18	6
	1	1	4	3	0	0	0	3	0		1	1	0.5	2	2	2	3	3	2	13	13	18	6
	0	1	4	3	0	0	0	2	0		1	2	0.5	2	2	2	3	3	2	14	9	18	9
	1	1	3	2	1	4	2	3	0		1	1	0.5	2	2	2	3	3	2	9	14	18	9
	1	1	4	3	0	0	0	4	0		1	1	0.5	2	2	2	3	3	2	9	14	18	9
	1	1	3	2	0	0	0	2	0		1	1	0.5	2	2	2	3	3	2	9	14	18	9
2014-01-03	1	1	2	3	1	1	1	4	0		1	1	0.5	2	2	2	3	3	2	13	13	18	6
	1	1	3	3	0	0	0	3	0		1	2	0.5	2	2	2	3	3	2	13	13	18	6
	1	1	3	3	0	0	0	3	0		1	2	0.5	2	2	2	3	3	2	13	13	18	6
	1	1	4	2	0	0	0	3	0		1	3	0.5	2	2	2	3	3	2	13	13	18	6
	1	1	3	3	0	0	0	1	0		0	0	0.5	2	2	2	3	3	2	14	9	18	9
	1	1	3	2	0	0	0	3	0		1	2	0.5	2	2	2	3	3	2	9	14	18	9
	1	1	4	2	1	4	2	4	0		1	2	0.5	2	2	2	3	3	2	13	13	18	6
	1	1	3	3	0	0	0	3	0		1	1	0.5	2	2	2	3	3	2	9	14	18	9
	1	1	4	3	1	3	1	3	1	3	1	2	0.5	2	2	2	3	3	2	13	13	18	6
	1	1	3	2	0	0	0	2	0		1	1	0.5	2	2	2	3	3	2	13	13	18	6
	1	1	3	2	1	4	2	4	0		1	1	0.5	2	2	2	3	3	2	13	13	18	6
	1	1	3	3	0	0	0	2	0		1	2	0.5	2	2	2	3	3	2	13	13	18	6
	0	1	4	3	0	0	0	3	0		1	2	0.5	2	2	2	3	3	2	13	13	18	6
	1	1	3	3	0	0	0	3	0		1	1	0.5	2	2	2	3	3	2	13	13	18	6
	1	1	4	3	0	0	0	3	0		1	1	0.5	2	2	2	3	3	2	13	13	18	6
	1	1	4	2	0	0	0	3	1	1	1	1	0.5	2	2	2	3	3	2	13	13	18	6
	1	1	4	3	0	0	0	4	0		1	1	0.5	2	2	2	3	3	2	13	13	18	6
	1	2	2	3	0	0	0	2	1	3	1	2	0.5	2	2	2	3	3	2	9	14	18	9
	1	1	3	3	0	0	0	3	1	3	0	0	0.5	2	2	2	3	3	2	14	9	18	9
	1	1	3	2	1	4	1	3	0		1	1	0.5	2	2	2	3	3	2	13	13	18	6
	1	1	3	3	0	0	0	2	0		1	1	0.5	2	2	2	3	3	2	9	14	18	9
	1	2	3	2	1	4	2	2	0		1	2	0.5	2	2	2	3	3	2	13	13	18	6
	1	1	4	3	0	0	0	1	0		1	2	0.5	2	2	2	3	3	2	13	13	18	6
	0	1	3	3	0	0	0	4	0		1	2	0.5	2	2	2	3	3	2	13	13	18	6
	1	1	3	3	0	0	0	4	1	3	1	2	0.5	2	2	2	3	3	2	13	13	18	6
	1	1	4	2	1	4	1	2	1	2	1	3	0.5	2	2	2	3	3	2	13	13	18	6
	1	2	2	3	0	0	0	2	1	3	1	2	0.5	2	2	2	3	3	2	9	14	18	9
	1	1	3	3	0	0	0	3	1	3	0	0	0.5	2	2	2	3	3	2	14	9	18	9
	1	1	3	2	1	4	1	3	0		1	1	0.5	2	2	2	3	3	2	13	13	18	6
	1	1	3	3	0	0	0	2	0		1	1	0.5	2	2	2	3	3	2	9	14	18	9
	1	2	3	2	1	4	2	2	0		1	2	0.5	2	2	2	3	3	2	13	13	18	6
	1	1	4	3	0	0	0	1	0		1	2	0.5	2	2	2	3	3	2	13	13	18	6
	0	1	3	3	0	0	0	4	0		1	2	0.5	2	2	2	3	3	2	13	13	18	6
	1	1	3	3	0	0	0	4	1	3	1	2	0.5	2	2	2	3	3	2	13	13	18	6
2013-01-31	1	1	4	2	0	0	0	4	1	3	0	0	0.51	2	2	2	3	3	2	10	10	20	10
	0	1	4	3	1	4	2	2	1	3	0	0	0.51	2	2	2	2	3	2	10	10	20	10
	0	1	3	3	0	0	0	2	0		1	2	0.51	2	2	2	2	3	2	10	10	20	10
	0	1	2	2	1	4	2	3	0		1	1	0.51	2	2	2	2	3	2	10	10	20	10
	1	2	3	3	0	0	0	4	0		0	0	0.51	2	2	2	2	3	2	10	10	20	10
	1	1	3	2	1	4	2	4	0		0	0	0.51	2	2	2	2	3	2	10	10	20	10
2014-01-03	1	1	4	3	0	0	0	1	0		0	0	0.51	2	2	2	2	3	2	10	10	20	10
	1	1	2	3	0	0	0	3	0		1	2	0.51	2	2	2	2	3	2	10	10	20	10
	1	1	2	3	0	0	0	3	0		1	2	0.51	2	2	2	2	3	2	10	10	20	10
40	1	1	2	3	0	0	0	3	0		0	0	0.52	2	2	2	2	3	2	14	9	19	6	1
45	1	1	3	1	0	0	0	2	1	2	0	0	0.52	2	2	2	2	3	2	14	9	19	6	1
50	1	1	4	3	1	2	1	4	0		0	0	0.52	2	2	2	2	3	2	14	9	19	6	1
55	1	1	2	2	1	4	1	3	1	2	1	1	0.52	2	2	2	2	3	2	13	13	18	3	1
77	0	3	4	3	0	0	0	3	0		1	2	0.52	2	2	2	2	3	2	13	13	18	3	1
94	1	1	3	3	1	4	3	2	0		0	0	0.52	2	2	2	2	3	2	14	9	19	6	1
2012-11-05	1	1	3	3	0	0	0	1	0		1	1	0.52	2	2	2	2	3	2	9	14	19	6	1
	1	1	3	2	0	0	0	2	1	3	1	2	0.52	2	2	2	2	3	2	9	14	19	6	1
	0	1	3	3	0	0	0	2	1	3	1	1	0.52	2	2	2	2	3	2	9	14	19	6	1
	1	1	3	3	0	0	0	2	1	3	1	2	0.52	2	2	2	2	3	2	9	14	19	6
	1	1	3	3	0	0	0	1	1	2	1	2	0.52	2	2	2	2	3	2	9	14	10	6
	1	1	3	3	0	0	0	1	0		0	0	0.52	2	2	2	2	3	2	14	9	19	6
	1	1	3	3	1	4	1	2	1	3	1	2	0.52	2	2	2	2	3	2	9	14	19	6
	1	1	3	2	0	0	0	4	0		0	0	0.52	2	2	2	2	3	2	14	9	19	6
2012-12-20	0	1	3	3	1	4	4	2	1	2	1	2	0.52	2	2	2	2	3	2	9	14	19	6
	1	1	4	3	0	0	0	4	0		1	2	0.52	2	2	2	2	3	2	9	14	19	6
	1	1	4	3	0	0	0	1	1	1	0	0	0.52	2	2	2	2	3	2	14	9	19	6
	1	1	3	3	0	0	0	3	0		1	1	0.52	2	2	2	2	3	2	9	14	19	6
	1	1	3	2	0	0	0	4	0		0	0	0.52	2	2	2	2	3	2	14	9	19	6
	1	1	3	3	0	0	0	3	0		0	0	0.52	2	2	2	2	3	2	14	9	19	6
	0	1	3	2	1	0	3	1	0		0	0	0.52	2	2	2	2	3	2	14	9	19	6
	1	1	3	3	0	0	0	4	1	1	1	1	0.52	2	2	2	2	3	2	9	14	19	6
	1	1	3	2	0	0	0	1	0		1	1	0.52	2	2	2	2	3	2	9	14	19	6
	1	1	3	2	0	0	0	3	0		0	0	0.52	2	2	2	2	3	2	14	9	19	6
	1	1	4	3	0	0	0	2	1	1	0	0	0.52	2	2	2	2	3	2	14	9	19	6
	0	1	4	2	0	0	0	3	0		1	1	0.52	2	2	2	2	3	2	9	14	19	6
	1	1	3	2	0	0	0	2	0		0	0	0.52	2	2	2	2	3	2	14	9	19	6
	1	1	4	2	0	0	0	3	0		1	2	0.52	2	2	2	2	3	2	9	14	19	6
	1	1	3	2	0	0	0	2	0		1	1	0.52	2	2	2	2	3	2	9	14	19	6
	1	1	3	2	0	0	0	3	0		1	2	0.52	2	2	2	2	3	2	9	14	19	6
	1	1	2	3	0	0	0	4	0		0	0	0.52	2	2	2	2	3	2	14	9	19	6
	1	1	3	2	0	0	0	3	0		1	1	0.52	2	2	2	2	3	2	9	14	19	6
2012-11-19	1	1	3	3	0	0	0	1	1	1	1	1	0.52	2	2	2	2	3	2	9	14	19	6
	0	1	4	3	0	0	0	2	0		1	2	0.52	2	2	2	2	3	2	13	13	18	3
	1	1	4	3	0	0	0	2	0		1	1	0.52	2	2	2	2	3	2	9	14	19	6
2014-01-03	1	1	4	3	1	4	2	2	0		1	1	0.52	2	2	2	2	3	2	13	13	18	3
2014-01-03	1	1	2	3	0	0	0	4	0		1	1	0.52	2	2	2	2	3	2	9	14	19	6
	1	1	3	3	0	0	0	4	1	3	1	2	0.52	2	2	2	2	3	2	13	13	18	3
	1	1	3	2	0	0	0	2	0		1	1	0.52	2	2	2	2	3	2	9	14	19	6
	1	1	4	3	0	0	0	4	0		1	1	0.52	2	2	2	2	3	2	9	14	19	6
	1	1	3	3	1	3	1	3	0		0	0	0.52	2	2	2	2	3	2	14	9	19	6
	1	1	3	2	0	0	0	3	0		1	2	0.52	2	2	2	2	3	2	9	14	19	6
	1	1	4	2	0	0	0	3	0		1	2	0.52	2	2	2	2	3	2	9	14	19	6
	1	1	3	2	0	0	0	2	0		1	1	0.52	2	2	2	2	3	2	9	14	19	6
	1	1	3	3	0	0	0	3	0		0	0	0.52	2	2	2	2	3	2	14	9	19	6
	1	1	4	3	0	0	0	2	0		0	0	0.52	2	2	2	2	3	2	14	9	19	6
	1	1	4	2	1	3	1	4	0		1	1	0.52	2	2	2	2	3	2	13	13	18	3
115	1	1	2	2	1	4	2	3	0		0	0	0.52	2	2	2	2	3	2	14	9	19	6
	1	1	3	2	0	0	0	2	0		1	1	0.52	2	2	2	2	3	2	9	14	19	6
	1	1	3	3	0	0	0	3	0		0	0	0.52	2	2	2	2	3	2	14	9	19	6
	1	1	4	3	0	0	0	2	0		0	0	0.52	2	2	2	2	3	2	14	9	19	6
	1	1	4	2	1	3	1	4	0		1	1	0.52	2	2	2	2	3	2	13	13	18	3
21	1	1	4	3	0	0	0	2	1	2	1	1	0.53	2	2	2	2	3	2	9	13	17	8	1
31	1	1	2	3	1	4	3	1	0		1	1	0.53	2	2	2	2	3	2	9	13	17	8	1
34	1	1	3	3	0	0	0	2	0		0	0	0.53	2	2	2	2	3	2	14	9	19	6	1
91	1	1	3	3	0	0	0	1	0		1	1	0.53	2	2	2	2	3	2	9	13	17	8	1
	1	1	4	3	0	0	0	4	1		1	3	0.53	2	2	2	2	3	2	10	15	19	3
	1	1	3	3	0	0	0	2	0		1	2	0.53	2	2	2	2	3	2	9	13	17	8
	1	1	3	3	1	2	2	2	1	1	1	2	0.53	2	2	2	2	3	2	9	13	17	8
	0	1	4	3	0	0	0	2	1	3	1	1	0.53	2	2	2	2	3	2	9	13	17	8
	1	1	4	3	0	0	0	1	1	1	1	1	0.53	2	2	2	2	3	2	9	13	17	8
	1	1	3	3	1	4	1	2	1	1	1	2	0.53	2	2	2	2	3	2	9	13	17	8
	1	1	4	3	0	0	0	3	1	3	1	1	0.53	2	2	2	2	3	2	14	9	18	6
14	1	1	4	3	0	0	0	1	0		1	2	0.54	2	2	2	2	3	2	9	13	18	6	1
39	1	1	2	3	0	0	0	3	0		0	0	0.54	2	2	2	2	3	2	14	10	19	3	1
46	0	1	4	2	0	0	0	2	0		0	0	0.54	2	2	2	2	3	2	14	10	19	3	1
87	0	1	2	3	0	0	0	4	0		0	0	0.54	2	2	2	2	3	2	14	10	19	3	1
2012-11-05	1	1	4	3	0	0	0	2	0		0	0	0.54	2	2	2	2	3	2	10	10	20	6	1
	1	1	4	2	1	4	3	3	0		0	0	0.54	2	2	2	2	3	2	10	10	20	6
	1	1	3	3	0	0	0	2	0		0	0	0.54	2	2	2	2	3	2	10	10	20	6
	0	1	2	1	1	4	2	4	0		1	1	0.54	2	2	2	2	3	2	10	14	19	3
	1	1	3	3	0	0	0	2	0		0	0	0.54	2	2	2	2	3	2	10	10	20	6
	1	1	3	2	0	0	0	2	0		0	0	0.54	2	2	2	2	3	2	10	10	20	6
	1	1	4	3	0	0	0	4	0		1	2	0.54	2	2	2	2	3	2	10	14	19	3
2012-11-19	1	1	2	3	0	0	0	1	0		0	0	0.54	2	2	2	2	3	2	10	10	20	6
2012-11-19	1	1	3	2	0	0	0	1	0		0	0	0.54	2	2	2	2	3	2	10	10	20	6
	1	1	3	2	1	4	2	2	0		1	2	0.54	2	2	2	2	3	2	10	10	20	6
	0	1	4	2	1	0	0	4	0		0	0	0.54	2	2	2	2	3	2	10	10	20	6
	1	1	4	3	0	0	0	4	0		1	2	0.54	2	2	2	2	3	2	10	14	19	3
	1	1	3	3	0	0	0	1	0		0	0	0.54	2	2	2	2	3	2	10	10	20	6
	1	1	3	3	0	0	0	1	0		0	0	0.54	2	2	2	2	3	2	10	10	20	6
90	0	1	4	3	0	0	0	3	0		1	1	0.55	2	2	2	2	3	2	9	13	17	6	1
	0	1	2	3	1	4	4	1	0		1	2	0.55	2	2	2	2	3	2	9	13	17	6
	1	1	4	3	0	0	0	3	1	1	1	1	0.55	2	2	2	2	3	2	9	13	17	6
	1	1	3	3	1	2	1	4	0		1	1	0.55	2	2	2	2	3	2	9	13	17	6
	1	1	3	2	0	0	0	2	0		1	1	0.55	2	2	2	2	3	2	9	13	17	6
	1	1	4	3	0	0	0	1	0		1	2	0.55	2	2	2	2	3	2	5	14	18	9
	1	1	4	3	0	0	0	1	0		1	1	0.55	2	2	2	2	3	2	9	13	17	6
	0	1	4	3	1	4	2	4	0		1	2	0.55	2	2	2	2	3	2	9	13	17	6
	1	1	4	3	0	0	0	2	0		1	1	0.55	2	2	2	2	3	2	9	13	17	6
	1	1	4	3	0	0	0	1	0		1	2	0.55	2	2	2	2	3	2	5	14	18	9
	1	1	3	3	1	2	1	2	0		1	2	0.55	2	2	2	2	3	2	5	14	18	9
	1	1	4	3	1	4	1	4	0		1	1	0.55	2	2	2	2	3	2	5	14	18	9
	1	1	4	3	0	0	0	4	1	1	1	1	0.55	2	2	2	2	3	2	9	13	17	6
	0	1	3	3	0	0	0	3	0		1	2	0.55	2	2	2	2	3	2	9	13	17	6
	1	1	4	3	0	0	0	4	0		1	2	0.55	2	2	2	2	3	2	5	14	18	9
	1	1	4	2	0	0	0	3	0		1	1	0.55	2	2	2	2	3	2	5	14	18	9
	1	1	3	3	1	2	1	2	0		1	2	0.55	2	2	2	2	3	2	5	14	18	9
18	1	3	4	2	0	0	0	4	1	1	1	1	0.56	2	2	2	2	3	2	12	8	16	8	1
19		1	2	3	0	0	0	4	0		1	1	0.56	2	2	2	2	3	2	12	8	16	8	1
	1	1	3	3	1	4	3	1	0		1	2	0.56	2	2	2	2	3	2	12	8	16	8
	1	1	3	2	0	0	0	4	0		1	1	0.56	2	2	2	2	3	2	10	10	20	3
32	1	1	4	3	0	0	0	2	1	3	0	0	0.57	2	2	2	2	3	2	9	9	18	6	1
2012-11-05	1	1	2	2	1	4	2	2	1	2	1	1	0.57	2	2	2	2	3	2	5	14	18	6	1
	1	1	4	3	0	0	0	3	0		1	1	0.57	2	2	2	2	3	2	5	14	18	6
	1	1	4	3	0	0	0	1	0		1	1	0.57	2	2	2	2	3	2	5	14	18	6
	1	1	4	3	0	0	0	1	0		1	2	0.57	2	2	2	2	3	2	5	14	18	6
	1	1	4	3	0	0	0	2	0		1	1	0.57	2	2	2	2	3	2	9	9	18	6
	1	1	3	3	0	0	0	1	1	3	1	1	0.57	2	2	2	2	3	2	5	14	18	6
	1	1	3	3	0	0	0	2	1	2	1	1	0.57	2	2	2	2	3	2	5	14	18	6
	1	1	4	3	0	0	0	2	0		1	1	0.57	2	2	2	2	3	2	5	14	18	6
	1	1	4	2	1	4	2	1	0		0	0	0.57	2	2	2	2	3	2	9	9	18	6
	1	1	3	2	0	0	0	3	0		1	1	0.57	2	2	2	2	3	2	5	14	18	6
13	1	1	2	3	0	0	0	4	1	2	1	1	0.58	2	2	2	2	3	2	9	13	18	3	1
63	1	1	4	3	0	0	0	2	1	3	1	2	0.58	2	2	2	2	3	2	9	13	18	3	1
	1	1	3	3	0	0	0	1	0		1	1	0.58	2	2	2	2	3	2	12	8	16	5	1
	1	1	3	3	1	4	1	2	0		1	1	0.58	2	2	2	2	3	2	12	8	16	5
	1	1	3	3	0	0	0	2	0		1	1	0.58	2	2	2	2	3	2	12	8	16	5
	0	1	3	3	0	0	0	4	0		1	1	0.58	2	2	2	2	3	2	8	8	17	8
	1	1	2	2	0	0	0	2	0		1	2	0.58	2	2	2	2	3	2	9	13	18	3
	1	1	3	3	0	0	0	4	0		0	0	0.59	2	2	2	2	3	2	5	10	20	6
17	1	1	4	3	0	0	0	2	1	2	1	1	0.6	2	2	2	2	3	2	12	8	16	3	1
41	1	1	2	2	0	0	0	2	1	3	0	0	0.6	2	2	2	2	3	2	9	9	19	3	1
66	1	1	2	2	0	0	0	2	0		0	0	0.6	2	2	2	2	3	2	9	9	19	3	1
89	1	1	4	3	0	0	0	4	0		1	1	0.6	2	2	2	2	3	2	9	9	19	3	1
2012-11-19	0	1	3	3	0	0	0	3	0		0	0	0.6	2	2	2	2	3	2	13	4	17	6	1
	1	1	4	3	1	4	1	2	0		1	1	0.6	2	2	2	2	3	2	9	9	17	6	1
	1	1	3	3	0	0	0	4	0		0	0	0.6	2	2	2	2	3	2	13	4	17	6
	1	1	4	3	0	0	0	1	1	3	1	1	0.6	2	2	2	2	3	2	5	14	19	3
	1	1	4	3	0	0	0	1	0		1	1	0.6	2	2	2	2	3	1	5	14	19	3
	1	1	4	3	0	0	0	1	0		1	2	0.6	2	2	2	2	3	1	5	14	19	3
	1	1	3	2	0	0	0	2	0		1	1	0.6	2	2	2	2	3	1	5	14	19	3
	1	1	3	3	0	0	0	2	1	2	1	2	0.62	1	2	1	2	2	1	9	9	17	3	1
	1	1	4	3	0	0	0	2	0		1	1	0.62	1	2	1	2	2	1	9	9	17	3	1
	1	1	3	3	0	0	0	4	0		0	0	0.62	1	2	1	2	2	1	5	10	20	3
	1	1	3	3	0	0	0	2	0		0	0	0.62	1	2	1	2	2	1	5	10	20	3
	1	1	3	3	0	0	0	2	0		0	0	0.62	1	2	1	2	2	1	5	10	20	3
20	1	1	4	2	0	0	0	4	1	1	1	2	0.65	1	2	1	2	2	1	8	8	15	5	1
	1	1	4	3	0	0	0	2	0		1	1	0.65	1	2	1	2	2	1	8	8	15	5
15	1	1	4	3	0	0	0	4	0		1	2	0.67	1	2	1	2	2	1	8	8	15	2	1
	1	1	4	3	0	0	0	1	0		1	2	0.67	1	2	1	2	2	1	4	8	16	5
	1	1	4	3	0	0	0	2	0		1	1	0.67	1	2	1	2	2	1	8	8	15	2
	1	1	4	3	0	0	0	1	0		1	2	0.7	1	2	1	2	2	1	2	8	15	5
	1	1	4	3	0	0	0	1	0		1	1	0.73	1	2	1	2	2	1	2	8	15	2

## Sheet: new data
ID	D	M	F	Caries experience	Related desease	Diet contents	Diet frequency	PI	MS	Fluoride	Saliva secretion	Buffer capacity	%risk	cariogram value
1	0	0	2	1	0	3	0	1	3	2	0	0	42	2
2	0	0	0	0	0	1	2	0	0	2	0	1	86	1
3	2	0	0	1	0	1	0	1	1	2	0	0	83	1
4	0	0	3	2	0	2	1	1	2	2	0	0	56	2
5	0	0	0	0	0	0	2	1	1	2	2	1	76	1
6	0	0	4	3	0	1	0	1	1	2	0	0	93	1
7	0	0	3	2	0	2	2	1	2	2	0	0	41	2
8	0	0	4	3	0	0	2	1	2	2	0	0	54	1
9	0	0	8	3	0	0	2	1	1	1	0	0	80	1
10	0	0	0	0	0	3	0	1	0	2	0	0	86	1
11	0	0	8	3	0	3	0	1	3	2	0	1	33	3
12	0	0	5	3	0	2	0	1	2	2	0	0	56	2
13	0	0	8	3	0	1	0	0	2	1	0	0	83	1
14	0	0	0	0	0	2	0	1	2	2	0	0	81	1
15	0	0	6	3	0	2	2	1	3	1	0	1	32	3
16	0	0	4	3	0	3	0	1	2	0	0	0	67	1
17	1	0	2	2	0	1	0	1	0	2	0	0	83	1
18	0	0	0	0	0	3	0	1	3	0	0	0	83	1
19	0	0	7	3	0	2	0	1	1	1	0	0	82	1
20	0	0	0	0	0	0	0	0	0	2	0	0	97	1
21	0	0	2	1	0	1	0	0	1	1	0	0	98	1
22	0	0	1	1	0	3	0	2	3	1	0	0	50	2
23	0	0	1	1	0	2	0	1	1	2	2	0	60	2
24	2	0	0	1	0	2	0	1	2	3	0	0	24	3
25	0	0	0	0	0	1	0	1	3	2	0	0	81	1
26	0	0	11	3	0	2	2	1	1	2	0	0	55	2
27	0	0	2	1	0	2	0	1	2	2	0	0	61	1
28	1	0	1	1	0	1	0	1	0	2	0	0	85	1
29	0	0	3	2	0	3	0	1	3	3	0	0	12	3
30	0	0	0	0	0	1	0	1	2	2	0	0	87	1
31	1	0	1	1	0	3	0	2	2	2	0	0	44	2
32	0	0	3	2	0	3	2	1	2	0	0	1	43	2
33	0	0	9	3	0	2	0	1	0	0	0	0	84	1
34	0	0	4	3	0	1	0	0	3	2	0	0	60	2
35	0	0	3	2	0	3	0	1	2	2	0	1	48	2
36	0	0	2	1	0	1	2	1	1	2	0	0	69	1
37	0	0	1	1	0	0	0	0	1	2	0	0	90	1
38	1	3	9	3	0	2	0	1	2	2	0	0	56	2
39	0	0	0	0	0	0	2	1	0	0	0	0	95	1
40	0	0	0	0	0	3	2	2	1	2	2	0	47	2
41	3	0	1	3	0	3	2	1	2	1	0	1	30	3
42	1	0	2	2	0	0	2	1	1	2	0	0	69	1
43	0	0	0	0	0	3	0	1	2	0	0	0	88	1
44	0	0	6	3	0	0	2	1	1	2	0	1	60	2
45	3	5	5	3	0	1	3	1	2	2	2	1	28	3
46	1	0	2	2	0	2	2	1	3	2	0	2	21	3
47	0	0	0	0	0	1	0	1	2	1	0	1	90	1
48	0	0	1	1	0	0	0	1	2	3	2	1	22	3
49	0	0	0	0	0	2	2	1	2	2	0	0	68	1
50	0	0	3	2	0	2	0	0	1	1	0	0	88	1
51	0	0	9	3	0	2	2	1	2	2	2	0	30	3
52	1	0	1	2	0	2	0	0	2	2	0	0	63	1
53	0	0	2	1	0	0	0	1	2	1	1	2	65	1
54	0	0	0	0	0	1	0	1	1	2	0	0	93	1
55	1	0	0	1	0	3	0	1	2	2	2	0	45	2
56	0	0	0	0	0	2	0	1	1	2	0	0	88	1
57	0	0	4	3	0	2	2	1	3	1	0	0	34	3
58	0	0	0	0	0	1	0	0	0	3	0	0	68	1
59	0	0	3	2	0	2	0	1	3	3	0	0	20	3
60	0	0	9	3	0	2	1	0	3	0	0	1	66	1
61	0	0	0	0	0	1	2	1	0	2	0	0	88	1
62	0	0	0	0	0	2	0	1	2	2	0	0	88	1
63	0	0	3	2	0	1	0	1	1	2	0	0	81	1
64	0	0	11	3	0	2	0	1	2	0	0	0	72	1
65	0	0	1	1	0	1	2	0	3	2	0	0	54	2
66	0	0	2	1	0	2	0	1	1	1	0	0	85	1
67	1	0	3	3	0	1	0	1	3	2	0	0	56	2
68	0	0	7	3	0	2	0	1	2	0	2	0	66	1
69	0	0	1	1	0	0	2	1	0	1	2	1	67	1
70	0	0	0	0	0	0	0	1	0	2	0	0	95	1
71	0	0	0	0	0	0	0	1	0	2	0	0	95	1
72	0	0	0	0	0	3	0	1	2	2	0	0	78	1
73	0	0	1	1	0	1	2	1	1	2	0	0	69	1
74	0	0	0	0	0	1	0	1	1	2	0	0	93	1
75	2	0	7	3	0	0	0	1	1	2	0	0	80	1
76	0	0	1	1	0	1	2	1	1	2	0	0	69	1
77	0	0	2	1	0	3	0	1	1	2	0	0	66	1
78	0	0	4	3	0	0	0	1	1	2	0	0	80	1
79	0	0	0	0	0	1	0	0	2	2	0	0	90	1
80	0	0	0	0	0	0	2	2	0	1	0	0	92	1
81	0	0	1	1	0	1	0	1	0	2	0	0	85	1
82	1	0	2	2	0	0	2	0	1	2	0	0	74	1
83	0	0	1	1	0	3	0	1	0	2	0	0	68	1
84	0	0	8	3	0	2	0	1	2	2	0	0	56	2
85	0	0	0	0	0	3	2	1	2	2	0	0	44	2
86	0	0	0	0	0	2	0	1	3	2	0	1	72	1
